# Supplementary material for: The Identity of the Constriction Region of the Ribosomal Exit Tunnel Is Important to Maintain Gene Expression in Escherichia coli
Source: Microbiol Spectr. 2022 Mar 21;10(2):e02261-21. doi: 10.1128/spectrum.02261-21 (PMC9045200; doi:10.1128/spectrum.02261-21)
Supplement: SUPPLEMENTAL FILE 1 — Supplemental material. Download SPECTRUM02261-21_Supp_1_seq4.xlsx, XLSX file, 3.6 MB [file spectrum02261-21_supp_1_seq4.xlsx]

## Sheet: mRNA analysis
GeneID	gene_name	WT1	WT2	WT3	K90D1	K90D2	K90D3	mRNA uL22WT Average	mRNA uL22WT SD	mRNA uL22K90D Average	mRNA uL22K90D SD	mRNA uL22K90D Average/mRNA uL22wt Average	log2(mRNA uL22K90D Average/mRNA uL22wt Average)	mRNA uL22wt Average/mRNA uL22K90D Average	(mRNA uL22K90D Average/mRNA uL22wt Average) CoVariance	(mRNA uL22K90D Average/mRNA uL22wt Average) SD	(mRNA uL22wt Average/mRNA uL22K90D Average) SD	log2FoldChange	pvalue	padj	diffExp
b4132	cadB	791.42	754.726	708.121	219.216	154.653	238.45	751.422	41.7473	204.107	43.8942	0.271627	-1.8803	3.68152	0.0205506	0.0460846	0.624611	-2.87018	4.37e-24	1.63e-20	Down
b4116	adiY	254.896	237.228	246.212	106.403	83.2953	100.611	246.112	8.8344	96.7699	12.0233	0.393194	-1.34669	2.54327	0.00767106	0.0374146	0.242006	-2.0098	8.48e-11	8.14e-08	Down
b4123	dcuB	990.538	1011.97	926.744	241.266	142.451	247.115	976.418	44.334	210.277	58.8122	0.215356	-2.21521	4.64348	0.0218426	0.052063	1.12258	-2.20515	3.11e-07	0.000105381	Down
b2145	yeiS	44.8331	48.7969	43.4738	23.8445	19.8954	23.5883	45.7013	2.76572	22.4427	2.2098	0.491075	-1.02599	2.03635	0.0102491	0.0273788	0.113532	-1.41117	5.71e-06	0.00130645	Down
b2789	gudP	554.204	452.936	287.596	175.373	122.556	243.585	431.579	134.581	180.504	60.6778	0.418242	-1.25759	2.39096	0.1803	0.0723725	0.41373	-2.53557	2.07e-05	0.00386019	Down
b3127	garP	1553.79	1101.31	536.734	189.474	141.125	223.367	1063.95	509.558	184.655	41.3323	0.173557	-2.52652	5.7618	0.184387	0.0535195	1.77676	-3.32099	3.8e-05	0.00545929	Down
b1674	ydhY	281.417	296.285	217.578	89.9939	62.6041	98.8462	265.093	41.8156	83.8147	18.8947	0.316171	-1.66122	3.16285	0.0611627	0.0381235	0.381373	-2.32908	7.79e-05	0.00829665	Down
b1587	ynfE	1939.61	1883.31	1380.71	368.949	280.657	490.54	1734.54	307.718	380.049	105.381	0.219106	-2.1903	4.564	0.0846093	0.0337657	0.703342	-1.51135	0.000305913	0.0207409	Down
b4122	fumB	338.248	325.063	521.477	207.935	127.861	247.115	394.929	109.792	194.304	60.7845	0.491996	-1.02328	2.03254	0.149586	0.0786645	0.324979	-1.95384	0.0004954	0.0279901	Down
b2979	glcD	955.597	977.941	1877.73	208.447	153.327	289.959	1270.42	526.065	217.245	68.7397	0.171002	-2.54792	5.8479	0.22536	0.0367657	1.25731	-1.81513	0.000579689	0.0313284	Down
b2975	glcA	597.354	554.533	814.925	351.515	305.593	415.443	655.604	139.627	357.517	55.1703	0.545324	-0.874813	1.83377	0.0565283	0.0613174	0.206193	-2.30054	2.5e-08	1.33e-05	Non
b3518	yhjA	395.078	395.631	366.392	257.675	228.929	291.243	385.7	16.7237	259.282	31.188	0.672238	-0.572956	1.48757	0.00897064	0.0577421	0.127775	-1.36344	6.79e-07	0.000211	Non
b0445	ybaE	357.612	371.357	345.073	260.752	186.751	302.476	358.014	13.1465	249.993	58.6076	0.698276	-0.51813	1.4321	0.0148069	0.142253	0.291748	-1.5876	1.71e-06	0.000491724	Non
b4128	ghoS	57.4621	58.5563	52.2522	46.9199	42.7087	41.7208	56.0902	3.36856	43.7831	2.76106	0.780584	-0.357373	1.28109	0.00651411	0.0255273	0.0418953	-1.42791	4.47e-06	0.00118939	Non
b0508	hyi	127.343	132.377	180.165	98.9677	98.6811	92.2671	146.629	29.1527	96.6386	3.78854	0.659071	-0.601494	1.51729	0.0134063	0.109612	0.252345	-1.83804	2.28e-05	0.00404637	Non
b0511	ybbW	187.541	190.433	234.717	194.602	148.022	181.004	204.23	26.4415	174.543	23.9531	0.854636	-0.226618	1.17009	0.0305601	0.0606442	0.0830284	-2.49881	3.32e-05	0.00538972	Non
b2298	yfcC	300.782	312.551	311.632	238.958	157.041	285.787	308.321	6.54577	227.262	65.1653	0.737095	-0.440078	1.35668	0.0104707	0.198058	0.364541	-1.88685	4.03e-05	0.00545929	Non
b3479	nikD	246.898	268.008	241.405	123.581	109.027	178.437	252.104	14.0446	137.015	36.603	0.543487	-0.879684	1.83997	0.0255982	0.120149	0.406765	-2.03214	4.39e-05	0.00545929	Non
b1201	dhaR	252.791	268.508	274.01	284.083	232.909	280.171	265.103	11.0117	265.721	28.4837	1.00233	0.00335758	0.997675	0.00765841	0.0747223	0.0743753	-1.60455	8.75e-05	0.00882218	Non
b0389	yaiA	184.173	170.414	191.452	148.708	193.383	194.323	182.013	10.6841	178.805	26.0687	0.982372	-0.0256594	1.01794	0.0147199	0.0981473	0.101701	-1.29334	9.19e-05	0.00901409	Non
b0476	aes	291.31	278.768	275.891	178.962	154.123	220.157	281.99	8.19854	184.414	33.3532	0.653975	-0.612694	1.52911	0.00904429	0.102387	0.239399	-1.29826	9.47e-05	0.00905568	Non
b3060	ttdR	206.695	185.428	184.764	143.836	96.5589	146.183	192.296	12.4748	128.86	27.9978	0.670111	-0.577528	1.49229	0.0242437	0.110462	0.245991	-1.62411	0.00012684	0.0109997	Non
b2766	ygcN	304.781	276.516	311.005	238.189	200.545	301.994	297.434	18.3808	246.91	51.2836	0.830133	-0.268586	1.20463	0.0220772	0.130945	0.190018	-1.45433	0.000209643	0.0153286	Non
b0765	modC	218.061	234.476	231.164	209.986	206.381	250.806	227.9	8.68004	222.391	24.674	0.975827	-0.0353031	1.02477	0.00726823	0.0786255	0.0825692	-1.10357	0.000274491	0.0191859	Non
b2219	atoS	283.943	281.521	305.571	235.369	164.468	286.429	290.345	13.2415	228.755	61.2488	0.787875	-0.343961	1.26924	0.0210028	0.180982	0.291554	-1.44453	0.000277833	0.0191859	Non
b2761	ygcB	462.223	466.699	416.972	311.005	221.237	353.022	448.631	27.5087	295.088	67.3191	0.657751	-0.604386	1.52033	0.02406	0.117191	0.270876	-1.47526	0.000347536	0.0227362	Non
b1673	ydhV	219.535	248.739	279.654	214.601	137.145	257.546	249.309	30.0635	203.097	61.0188	0.81464	-0.295765	1.22754	0.0623145	0.167926	0.253039	-1.82224	0.000385655	0.0243747	Non
b0335	prpE	3.36774	2.25217	4.18017	7.179	3.97907	4.49301	3.26669	0.967968	5.21703	1.71844	1.59704	0.675397	0.62616	0.167877	0.269246	0.105565	-3.06383	0.000446875	0.027318	Non
b4130	dtpC	210.484	188.681	248.72	164.604	128.922	228.341	215.962	30.392	173.956	50.3649	0.805493	-0.312056	1.24148	0.0700809	0.147538	0.227396	-1.57773	0.000567335	0.0311116	Non
b3878	yihQ	291.099	301.54	334.414	285.109	196.832	356.231	309.018	22.6047	279.391	79.8536	0.904125	-0.145406	1.10604	0.0359606	0.20434	0.249974	-1.67058	0.00075327	0.0379587	Non
b4074	nrfE	242.057	261.502	288.432	231.266	164.999	321.731	263.997	23.2882	239.332	78.6769	0.906573	-0.141505	1.10306	0.0498783	0.23285	0.283316	-1.42894	0.000793781	0.0394668	Non
b4299	yjhI	172.807	163.908	163.236	154.092	128.657	117.781	166.65	5.34277	133.51	18.6357	0.801139	-0.319876	1.24822	0.00769701	0.0906889	0.141299	-0.990421	0.000903442	0.0415918	Non
b1902	ftnB	398.236	398.884	352.807	192.038	195.505	181.806	383.309	26.4175	189.783	7.1224	0.495119	-1.01415	2.01972	0.00444877	0.0204717	0.0835096	-0.642517	3.84e-05	0.00545929	Down
b2799	fucO	1232.38	1133.34	1055.49	459.456	396.316	418.171	1140.41	88.6564	424.648	32.0646	0.372365	-1.42521	2.68554	0.0100966	0.0151192	0.109041	-0.786417	0.000627874	0.0329767	Down
b4131	cadA	2073.48	2374.78	2055.81	537.143	544.603	420.417	2168.02	179.277	500.721	69.6451	0.230957	-2.1143	4.3298	0.0197827	0.0184783	0.346416	-0.962075	0.00118675	0.0520635	Down
b0509	glxR	185.436	200.443	363.675	113.326	99.7421	137.037	249.851	98.8593	116.702	18.8751	0.467084	-1.09825	2.14094	0.110072	0.125891	0.577039	-1.69349	0.00283067	0.0942461	Down
b3835	ubiB	1420.14	1260.46	773.959	551.245	503.751	574.784	1151.52	336.582	543.26	36.1835	0.471777	-1.08382	2.11965	0.0334851	0.112028	0.503329	1.0418	0.00371094	0.116014	Down
b4321	gntP	831.622	809.779	743.444	294.339	217.257	380.141	794.948	45.9218	297.246	81.4804	0.373918	-1.41921	2.67438	0.0272362	0.0846424	0.605389	-0.992589	0.00432257	0.123629	Down
b0896	dmsC	562.834	631.607	791.098	301.262	246.703	277.925	661.847	117.098	275.296	27.3743	0.415952	-1.26551	2.40412	0.0302596	0.0434877	0.251351	-0.780891	0.00539798	0.145863	Down
b0798	ybiA	153.864	145.39	120.598	69.4825	57.2987	81.8369	139.951	17.2871	69.5394	12.2692	0.496885	-1.00902	2.01254	0.0374853	0.0468815	0.189884	-0.781086	0.00812004	0.184986	Down
b0512	allB	347.72	424.158	745.952	205.627	219.91	230.909	505.943	211.338	218.815	12.6762	0.43249	-1.20926	2.31219	0.0416214	0.159622	0.853377	-1.48937	0.00895808	0.194976	Down
b2111	yehD	524.526	388.874	287.387	198.961	256.252	139.123	400.262	118.979	198.112	58.5694	0.494955	-1.01463	2.02038	0.151152	0.0776446	0.316941	-1.14908	0.00899327	0.194976	Down
b2801	fucP	455.066	458.941	318.738	181.526	147.491	171.216	410.915	79.8512	166.744	17.4526	0.405787	-1.3012	2.46434	0.0349838	0.0475545	0.288798	-1.26957	0.0114999	0.225701	Down
b2240	glpT	1076.2	1020.98	782.11	355.361	343.792	378.215	959.766	156.312	359.123	17.5171	0.374177	-1.41821	2.67253	0.0136639	0.0461927	0.329928	-0.702187	0.0119829	0.228972	Down
b2995	hybB	447.068	452.685	520.432	200.756	167.121	250.164	473.395	40.8316	206.014	41.7705	0.435183	-1.2003	2.29788	0.0300798	0.0591429	0.31229	-0.862659	0.0156877	0.265907	Down
b3126	garL	1315.52	1059.77	537.152	132.299	183.037	156.613	970.816	396.737	157.317	25.3767	0.162046	-2.62553	6.1711	0.113385	0.0457309	1.74154	-1.471	0.0189136	0.296339	Down
b0030	rihC	1154.5	1025.49	848.157	324.593	279.862	358.959	1009.38	153.807	321.138	39.6619	0.318153	-1.65221	3.14314	0.0323691	0.0248548	0.245549	-0.767713	0.0243787	0.346978	Down
b4335	yjiM	344.983	330.568	314.349	164.348	135.023	183.732	329.967	15.3259	161.034	24.5228	0.488032	-1.03495	2.04905	0.0121657	0.0560318	0.235255	-0.585556	0.0281407	0.369496	Down
b2876	yqeC	981.066	916.131	597.556	245.368	171.1	233.636	831.584	205.259	216.702	39.9252	0.260589	-1.94015	3.83746	0.0782183	0.0336255	0.495174	-0.834891	0.0314692	0.396753	Down
b4468	glcE	801.944	750.222	1664.34	123.325	118.046	176.992	1072.17	513.485	139.454	32.6158	0.130068	-2.94266	7.6883	0.192659	0.0393244	2.32446	-1.29987	0.0339283	0.417847	Down
b4189	bsmA	7748.13	7306.53	4083.82	3147.74	2355.08	1625.19	6379.49	2000.33	2376	761.491	0.372444	-1.42491	2.68497	0.172847	0.0625284	0.450772	0.852543	0.0379643	0.430837	Down
b2996	hybA	478.009	498.479	592.958	189.731	130.514	250.646	523.149	61.3166	190.297	60.068	0.363753	-1.45897	2.74912	0.0636345	0.0811263	0.613126	-0.986118	0.0400431	0.43341	Down
b2426	ucpA	4435.32	4067.91	3179.65	741.745	682.013	799.595	3894.29	645.588	741.118	58.7933	0.190309	-2.39359	5.25462	0.0226202	0.0201003	0.554992	-0.445415	0.0404857	0.43341	Down
b3159	yhbV	704.069	572.05	587.314	206.14	159.428	384.794	621.145	72.2191	250.121	118.946	0.402677	-1.3123	2.48338	0.0951017	0.153107	0.944235	-0.913332	0.0526075	0.492236	Down
b4079	fdhF	1493.38	1237.19	1158.12	530.221	439.555	716.153	1296.23	175.258	561.976	141.007	0.433547	-1.20574	2.30656	0.0583507	0.0655889	0.348947	-0.68745	0.0566593	0.510344	Down
b2726	hypA	886.98	833.552	311.841	220.754	110.618	125.483	677.457	317.758	152.285	59.7599	0.224789	-2.15335	4.44861	0.316588	0.0538599	1.06589	1.13716	0.0602244	0.51568	Down
b1541	ydfZ	183.542	193.686	129.167	80.251	63.3999	76.2207	168.799	34.6944	73.2905	8.79937	0.434189	-1.2036	2.30314	0.0424446	0.0517682	0.274603	-0.650092	0.0684683	0.545552	Down
b2292	yfbS	1515.91	1314.51	1001.78	616.881	448.84	577.512	1277.4	259.065	547.744	87.8868	0.428796	-1.22164	2.33211	0.0559702	0.0447786	0.243539	-0.514911	0.0687653	0.545696	Down
b4071	nrfB	185.857	220.212	101.369	61.5343	37.138	122.114	169.146	61.1583	73.5953	43.7528	0.435099	-1.20058	2.29833	0.369724	0.147194	0.777523	-1.36885	0.0765912	0.579328	Down
b3832	rmuC	2951.2	2623.52	2021.95	1163.51	1048.35	1399.57	2532.22	471.303	1203.81	179.044	0.475397	-1.07279	2.1035	0.0476132	0.0454722	0.201202	0.517318	0.0797367	0.588583	Down
b2146	preT	2614.21	2857.25	3045.26	797.126	752.576	766.7	2838.91	216.107	772.134	22.7666	0.271983	-1.87841	3.6767	0.00386059	0.0144012	0.194677	-0.280674	0.0833372	0.598775	Down
b1426	ydcH	607.246	570.549	603.617	181.27	212.748	220.478	593.804	20.2213	204.832	20.7683	0.344949	-1.53555	2.89898	0.00593877	0.0255849	0.215018	-0.360466	0.0854919	0.604557	Down
b0895	dmsB	331.512	407.642	470.688	156.656	115.393	162.551	403.281	69.6901	144.867	25.6943	0.35922	-1.47706	2.78381	0.0527183	0.0333182	0.258202	-0.521631	0.0895438	0.613768	Down
b4467	glcF	1821.95	1468.16	3282.06	380.231	424.965	386.559	2190.72	961.538	397.252	24.2083	0.181333	-2.46328	5.5147	0.0460051	0.0703128	2.13835	-0.950635	0.0911454	0.617754	Down
b2093	gatB	13655.8	13474.7	14343.8	6495.71	7679.08	4514.19	13824.8	458.553	6229.66	1599.13	0.450616	-1.15003	2.21919	0.0146447	0.1031	0.507746	-0.4583	0.100448	0.63654	Down
b4003	zraS	567.044	500.732	396.071	240.24	169.509	284.343	487.949	86.2	231.364	57.9296	0.474156	-1.07657	2.10901	0.0760792	0.0632965	0.281538	-0.618192	0.111632	0.660247	Down
b3707	tnaC	26454.5	26331.3	20823.3	10543.1	10714.3	9935.97	24536.4	3216.18	10397.8	409.023	0.423771	-1.23864	2.35976	0.00886879	0.0420797	0.23432	-0.469423	0.117909	0.672445	Down
b0621	dcuC	1599.47	1247.95	490.543	299.211	161.02	321.25	1112.65	566.707	260.493	86.8486	0.234119	-2.09469	4.27133	0.292074	0.0655943	1.19672	-1.34739	0.145027	0.723004	Down
b3685	yidE	936.654	858.075	752.013	412.023	344.057	431.329	848.914	92.6605	395.803	45.841	0.466246	-1.10084	2.14479	0.0217437	0.027913	0.128403	-0.382615	0.165062	0.754584	Down
b3032	cpdA	1985.71	2005.93	1273.28	753.282	710.132	861.534	1754.97	417.279	774.983	77.9989	0.441593	-1.17921	2.26453	0.0411606	0.0705216	0.361641	0.439934	0.166398	0.754584	Down
b3573	ysaA	783.842	670.645	353.643	149.733	105.048	171.697	602.71	223.001	142.159	33.9642	0.235867	-2.08395	4.23968	0.152045	0.0483001	0.868188	-0.684922	0.169979	0.754584	Down
b3124	garK	864.037	771.492	516.46	268.7	252.273	307.611	717.33	180.007	276.195	28.4197	0.385032	-1.37695	2.59719	0.0444123	0.065734	0.443402	-0.481828	0.191678	0.775397	Down
b2877	mocA	472.537	489.971	315.603	182.039	139.002	172.178	426.037	96.035	164.407	22.5464	0.385897	-1.37371	2.59136	0.0531702	0.0494919	0.332346	-0.39743	0.203784	0.7906	Down
b0129	yadI	547.258	500.732	292.612	142.042	102.925	127.088	446.867	135.599	124.018	19.738	0.277528	-1.84929	3.60324	0.0830662	0.0514306	0.667739	-0.540999	0.206163	0.791504	Down
b4139	aspA	26752.3	25680.2	20832.9	10484.9	7878.57	7325.85	24421.8	3153.94	8563.12	1687.13	0.350634	-1.51196	2.85198	0.0437644	0.0379785	0.308909	-0.389183	0.209065	0.792746	Down
b3744	asnA	3005.92	3637	2883.27	303.313	260.231	368.106	3175.4	404.433	310.55	54.3	0.0977988	-3.35404	10.2251	0.0383042	0.00901158	0.942181	-0.30619	0.223706	0.800576	Down
b3117	tdcB	2584.53	1912.09	648.972	195.371	150.144	155.972	1715.2	982.687	167.162	24.603	0.0974594	-3.35905	10.2607	0.145037	0.0441129	4.64428	-0.714075	0.238082	0.813171	Down
b0872	hcr	681.968	1365.81	487.826	213.063	174.549	306.487	845.203	461.194	231.366	67.847	0.27374	-1.86912	3.6531	0.275221	0.0901753	1.2034	-0.689278	0.244389	0.818856	Down
b3366	nirD	341.826	317.555	47.445	96.6601	85.948	103.339	235.609	163.406	95.3158	8.77318	0.404551	-1.30561	2.47188	0.109799	0.249277	1.52313	-1.36386	0.261635	0.833103	Down
b4138	dcuA	2954.35	2711.61	2094.69	875.582	743.556	1077.2	2586.88	443.198	898.779	168.026	0.347437	-1.52518	2.87822	0.0550902	0.0333473	0.276253	-0.358297	0.26948	0.839506	Down
b3093	exuT	2000.23	1749.18	985.685	370.744	279.862	368.908	1578.37	528.402	339.838	51.9491	0.21531	-2.21551	4.64447	0.0880222	0.0468871	1.0114	-0.44224	0.270349	0.839963	Down
b1906	yecH	437.386	356.593	242.241	163.835	121.76	140.888	345.407	98.0521	142.161	21.0666	0.411575	-1.28077	2.42969	0.0723549	0.0715117	0.422161	-0.434209	0.271238	0.839963	Down
b0992	yccM	1562.21	1278.98	256.036	175.373	124.943	202.506	1032.41	687.111	167.607	39.3604	0.162346	-2.62286	6.15969	0.268826	0.0777344	2.94938	-1.14011	0.281175	0.84109	Down
b0873	hcp	1744.91	2781.93	485.318	230.497	157.571	335.371	1670.72	1150.1	241.147	89.3769	0.144337	-2.79249	6.92823	0.438839	0.0599313	2.87673	-1.37341	0.285222	0.84109	Down
b2796	sdaC	4093.91	3831.94	3919.96	1561.18	1517.88	1548.16	3948.6	133.317	1542.41	22.2123	0.390621	-1.35616	2.56003	0.000836308	0.00883041	0.0578721	0.120509	0.288948	0.84109	Down
b2997	hybO	4602.65	4458.29	3221.66	895.58	567.416	718.239	4094.2	759.082	727.079	164.261	0.177587	-2.4934	5.63103	0.0720444	0.0205339	0.651098	-0.346688	0.290367	0.84109	Down
b3158	yhbU	1254.7	1024.74	766.017	406.126	287.024	461.496	1015.15	244.48	384.882	89.155	0.379138	-1.3992	2.63756	0.0959534	0.0475131	0.330535	-0.405135	0.291095	0.84109	Down
b0894	dmsA	4034.14	3686.3	2406.32	893.017	589.699	959.257	3375.58	857.237	813.991	197.046	0.241141	-2.05205	4.14695	0.105737	0.0317667	0.5463	-0.446221	0.29884	0.84109	Down
b0034	caiF	322.251	310.799	308.915	128.709	139.798	129.174	313.988	7.21749	132.56	6.27234	0.422183	-1.24406	2.36864	0.00187075	0.0126409	0.0709212	-0.233521	0.300931	0.841839	Down
b1725	yniA	2441.61	2193.86	1658.07	700.209	814.384	672.026	2097.85	400.501	728.873	75.3836	0.347439	-1.52517	2.87821	0.0339612	0.0398909	0.330459	0.243474	0.310706	0.849541	Down
b2147	preA	1915.19	2158.08	2285.09	857.122	888.66	612.975	2119.45	187.949	786.252	150.889	0.370969	-1.43063	2.69564	0.0292712	0.0460685	0.334756	-0.246821	0.337079	0.861527	Down
b2399	yfeD	1350.68	1255.71	882.853	383.82	349.628	391.373	1163.08	247.285	374.94	22.2441	0.322369	-1.63322	3.10204	0.0216955	0.0529982	0.509982	-0.317611	0.373749	0.870728	Down
b4380	yjjI	2849.32	2473.13	1192.19	835.328	458.92	583.61	2171.55	868.757	625.953	191.743	0.288252	-1.7946	3.46919	0.210784	0.0598435	0.720231	-0.453482	0.377356	0.870728	Down
b2977	glcG	4828.92	3648.51	7667.07	506.632	660.526	454.115	5381.5	2065.48	540.425	107.275	0.100423	-3.31584	9.95791	0.131041	0.0236947	2.34956	-0.376449	0.380031	0.870728	Down
b3128	garD	4847.03	3241.12	1365.45	395.871	365.81	388.806	3151.2	1742.53	383.495	15.7184	0.121698	-3.03862	8.21705	0.0389833	0.0630575	4.25763	-0.540309	0.383769	0.870728	Down
b2798	ygdG	1637.57	1572.26	1023.1	698.414	604.024	595.965	1410.98	337.495	632.801	56.9654	0.448485	-1.15687	2.22973	0.0370357	0.0754219	0.374974	0.286887	0.392723	0.872714	Down
b2899	yqfA	633.136	633.109	439.545	219.472	206.647	327.187	568.597	111.762	251.102	66.203	0.441617	-1.17913	2.2644	0.0891343	0.0608914	0.312222	-0.361711	0.409177	0.875316	Down
b2729	hypD	1115.99	929.644	725.051	412.28	369.258	467.754	923.56	195.538	416.431	49.3791	0.450897	-1.14913	2.2178	0.0431813	0.0565073	0.277939	-0.295517	0.411221	0.876266	Down
b2095	gatZ	56985.8	53394.1	56190.5	24826.3	26076.2	19656.4	55523.5	1886.48	23519.6	3403.51	0.423598	-1.23923	2.36073	0.00845666	0.0494694	0.275695	-0.143977	0.424248	0.881589	Down
b0162	cdaR	1527.27	1182.64	590.45	285.109	235.826	337.457	1100.12	473.831	286.131	50.8229	0.260091	-1.94291	3.84481	0.131585	0.07604	1.12407	-0.406202	0.434245	0.890198	Down
b2800	fucA	405.603	380.366	312.259	203.063	154.653	169.451	366.076	48.2847	175.722	24.8068	0.480016	-1.05884	2.08326	0.0320267	0.0349445	0.151658	0.268237	0.439011	0.892019	Down
b4021	pepE	801.734	692.416	377.052	282.801	221.237	221.922	623.734	220.514	241.987	35.3481	0.387965	-1.366	2.57755	0.0888262	0.0930321	0.618085	-0.375889	0.455341	0.9019	Down
b2094	gatA	10550.7	10562.9	11689.2	5552.96	6073.92	3726.79	10934.3	653.828	5117.89	1232.57	0.468059	-1.09524	2.13648	0.0247697	0.0897983	0.40989	-0.184656	0.464762	0.906222	Down
b0564	appY	451.488	355.092	451.877	131.017	157.571	315.473	419.485	55.7671	201.354	99.7183	0.480002	-1.05889	2.08333	0.113241	0.185714	0.806045	-0.653893	0.475722	0.911394	Down
b3211	yhcC	657.973	598.826	364.72	301.005	184.894	304.241	540.506	155.081	263.38	67.99	0.487284	-1.03716	2.05219	0.127394	0.0715603	0.301375	-0.327134	0.481028	0.914794	Down
b2202	napC	814.994	860.077	284.252	324.593	267.394	307.931	653.108	320.233	299.973	29.4186	0.459301	-1.12249	2.17722	0.0827084	0.187879	0.890601	-0.42948	0.48971	0.919501	Down
b2875	yqeB	1280.58	1228.43	1143.7	567.91	471.918	537.075	1217.57	69.0878	525.634	49.008	0.431708	-1.21187	2.31638	0.00909952	0.0228972	0.122858	0.139551	0.496287	0.922639	Down
b4154	frdA	22638.8	20937.1	14590.1	4103.06	2835.22	4077.56	19388.7	4241.93	3671.95	724.737	0.189386	-2.4006	5.28021	0.0742724	0.0212158	0.59151	0.247966	0.498316	0.922639	Down
b2096	gatY	81550.5	75393.5	71756	35838.9	37542.8	28486.1	76233.4	4950.98	33955.9	4812.99	0.445421	-1.16676	2.24507	0.0158334	0.0410062	0.206684	0.134022	0.499627	0.924161	Down
b3001	gpr	4788.09	4005.1	3080.37	1405.29	1348.38	1017.83	3957.85	854.84	1257.16	209.217	0.317638	-1.65455	3.14824	0.0618241	0.0355431	0.352282	-0.193946	0.531277	0.937592	Down
b2964	nupG	8105.95	7753.21	4747.84	2730.58	2006.51	1914.82	6869	1845.42	2217.31	446.869	0.322799	-1.63129	3.0979	0.0931291	0.045268	0.434436	0.203982	0.534621	0.940432	Down
b4070	nrfA	1040.21	1002.71	318.529	295.365	189.935	514.289	787.152	406.272	333.196	165.453	0.423293	-1.24027	2.36243	0.440822	0.113695	0.634542	-0.74421	0.535715	0.941414	Down
b1256	ompW	8633	9050.96	10766	848.404	454.41	1274.89	9483.33	1130.34	859.235	410.348	0.0906048	-3.46427	11.0369	0.0979078	0.0344268	4.19368	0.345004	0.55117	0.949775	Down
b2203	napB	640.082	705.929	121.643	183.577	161.816	228.822	489.218	320.027	191.405	34.1823	0.391247	-1.35385	2.55593	0.200938	0.199068	1.30047	-0.70014	0.553912	0.950621	Down
b0919	ycbJ	1983.39	1754.94	1134.71	649.187	441.943	770.23	1624.35	439.154	620.453	166.019	0.381971	-1.38846	2.618	0.124427	0.0543734	0.372671	-0.246176	0.568104	0.954231	Down
b3708	tnaA	335431	339484	299518	175377	171860	137658	324811	21997.7	161632	20836.2	0.497617	-1.00689	2.00958	0.0150165	0.0391459	0.158087	-0.11226	0.5692	0.954231	Down
b2398	yfeC	1315.74	1272.97	716.064	348.951	283.575	273.753	1101.59	334.56	302.093	40.8762	0.274233	-1.86652	3.64653	0.0706827	0.0547532	0.728064	-0.195344	0.588139	0.958154	Down
b2597	raiA	19826.5	19059.8	16341.3	4223.05	4805.4	6921.32	18409.2	1831.42	5316.59	1419.91	0.2888	-1.79186	3.4626	0.0456993	0.0544335	0.652637	-0.169593	0.600967	0.959429	Down
b2957	ansB	13979.7	12269.3	5654.73	2240.62	1209.37	1569.66	10634.6	4396.65	1673.22	523.363	0.157337	-2.66807	6.35576	0.222424	0.0338686	1.36815	-0.271062	0.613904	0.95945	Down
b1205	ychH	18684.5	17778.1	11276	7229.25	6771.32	7749.8	15912.9	4041.11	7250.13	489.57	0.455614	-1.13412	2.19484	0.0294951	0.0906163	0.436527	-0.164109	0.619903	0.962251	Down
b1660	ydhC	877.297	1006.97	407.149	488.685	287.024	342.431	763.805	315.605	372.713	104.185	0.487969	-1.03514	2.04931	0.198664	0.10934	0.459192	0.194415	0.656069	0.962328	Down
x	glcB	33688.4	24162.7	50825.3	2137.55	2689.32	1922.85	36225.5	13511.1	2249.91	395.399	0.0621084	-4.00907	16.1009	0.11274	0.0148611	3.85258	-0.169973	0.67785	0.968899	Down
b1819	manZ	14498.8	14054.3	12413.9	5330.41	6346.09	4080.13	13655.6	1098.13	5252.21	1135	0.384619	-1.3785	2.59998	0.02989	0.0586792	0.396665	-0.087873	0.681906	0.968899	Down
b2204	napH	922.551	1030.49	179.956	245.881	205.851	369.229	711	463.053	273.654	85.1563	0.384886	-1.3775	2.59817	0.348582	0.159811	1.07881	-0.438111	0.690158	0.968899	Down
b3118	tdcA	4595.92	4554.13	781.901	269.469	119.638	223.527	3310.65	2190.06	204.211	76.7606	0.0616831	-4.01898	16.2119	0.427691	0.0239859	6.3041	0.423792	0.709283	0.973191	Down
b1060	bssS	1270.48	1241.94	1175.26	521.247	659.996	606.396	1229.23	48.87	595.879	69.9698	0.484759	-1.04466	2.06288	0.00802953	0.0415288	0.176724	-0.0680334	0.710435	0.973191	Down
b4151	frdD	1403.3	1453.15	2581.26	533.041	487.039	823.986	1812.57	666.172	614.688	182.71	0.339126	-1.56011	2.94876	0.187901	0.0639223	0.555815	-0.189793	0.711194	0.973191	Down
b2732	ygbA	555.257	483.965	134.393	82.8149	75.3371	129.816	391.205	225.244	95.9893	29.5323	0.245368	-2.02698	4.07551	0.304686	0.0855215	1.42049	-0.304364	0.742339	0.974812	Down
b4209	ytfE	1229.44	1640.58	271.084	186.141	172.957	281.134	1047.03	702.732	213.411	59.0193	0.203824	-2.2946	4.90619	0.319253	0.0928889	2.2359	-0.345088	0.755414	0.976884	Down
b2205	napG	944.231	1078.04	194.378	228.19	168.978	314.831	738.882	476.277	237.333	73.3553	0.321206	-1.63843	3.11327	0.342678	0.131793	1.27739	-0.301111	0.765818	0.980251	Down
b3496	dtpB	2170.51	2150.07	1761.32	866.864	818.098	937.594	2027.3	230.574	874.186	60.0838	0.431207	-1.21355	2.31907	0.0134454	0.0279923	0.150545	-0.0539494	0.766101	0.980251	Down
b2552	hmp	1175.97	1852.03	931.761	371.77	310.898	479.308	1319.92	476.723	387.325	85.2754	0.293446	-1.76884	3.40779	0.136771	0.0602451	0.699627	-0.130071	0.769661	0.980251	Down
b4188	yjfN	3930.37	3591.2	2169.3	1496.05	1157.38	1328.33	3230.29	934.362	1327.25	169.339	0.410877	-1.28322	2.43382	0.0634753	0.0784641	0.464779	-0.110301	0.772946	0.980251	Down
b2143	cdd	52327.4	49523.6	44404.3	23834.3	25111.7	24137.2	48751.8	4017.53	24361.1	667.462	0.499696	-1.00088	2.00122	0.00388353	0.0302232	0.12104	0.0468551	0.776563	0.981098	Down
b2091	gatD	16782.7	16358.2	16567.7	8340.21	8923.21	5691.04	16569.6	212.255	7651.48	1722.64	0.46178	-1.11472	2.16554	0.00496048	0.098923	0.463904	-0.0732965	0.785786	0.983887	Down
b3125	garR	2531.07	2365.53	2158.01	632.521	1378.62	429.403	2351.54	186.921	813.514	499.82	0.34595	-1.53137	2.89059	0.0840007	0.189422	1.58272	-0.21303	0.790297	0.983989	Down
b2869	ygeV	2013.91	1843.52	1288.12	1042.75	826.852	693.207	1715.18	379.534	854.27	176.377	0.498063	-1.0056	2.00778	0.0785806	0.0568133	0.229024	0.0745928	0.791076	0.98462	Down
b1817	manX	33532.6	31286.8	25545.7	11628.2	12443.1	7834.04	30121.7	4118.98	10635.1	2459.78	0.353071	-1.50197	2.83229	0.0543992	0.0470979	0.377813	0.0700079	0.816131	0.987778	Down
b2206	napA	5280.41	4721.79	776.885	1622.71	1048.09	1727.56	3593.03	2454.79	1466.12	365.802	0.408046	-1.2932	2.45071	0.293197	0.198157	1.19012	-0.257127	0.821919	0.987778	Down
b1476	fdnI	1828.05	1551.99	260.216	521.247	494.466	186.46	1213.42	836.96	400.724	186.041	0.330244	-1.5984	3.02807	0.550788	0.12379	1.13506	-0.252536	0.843671	0.987778	Down
b2727	hypB	2242.5	1957.63	780.438	507.914	239.01	300.229	1660.19	775.086	349.051	140.944	0.210248	-2.24984	4.75629	0.324248	0.0500915	1.13319	-0.117869	0.848417	0.987778	Down
b3942	katG	13530.5	15922.8	9612.73	4323.04	4183.86	3518.51	13022	3185.63	4008.47	429.99	0.307822	-1.69983	3.24863	0.0451362	0.0498411	0.526002	-0.0559551	0.855935	0.987778	Down
b1474	fdnG	5299.78	4225.31	1079.53	1882.69	1778.12	778.735	3534.87	2193.21	1479.85	609.429	0.418642	-1.25621	2.38867	0.439481	0.142012	0.810284	-0.192827	0.865354	0.990352	Down
b1475	fdnH	1702.39	1456.15	271.084	416.126	371.38	199.939	1143.21	765.252	329.148	114.113	0.287916	-1.79628	3.47324	0.399165	0.118401	1.42831	-0.191199	0.868953	0.99188	Down
b4152	frdC	1886.99	1812.74	3063.23	562.782	528.156	907.427	2254.32	701.52	666.122	209.692	0.295487	-1.75884	3.38425	0.168493	0.0489493	0.560623	-0.0674647	0.887093	0.996677	Down
b2728	hypC	213.641	158.653	116.627	40.7665	36.0769	64.3463	162.974	48.6513	47.0632	15.1501	0.288778	-1.79197	3.46286	0.165288	0.0478486	0.573773	0.0538287	0.926884	0.999584	Down
b1225	narH	27517.6	24939.5	619.711	8952.73	7213.53	1538.53	17692.3	14841.4	5901.6	3877.3	0.333569	-1.58394	2.99788	0.947934	0.144398	1.29774	-0.161543	0.932393	0.999818	Down
b1226	narJ	11510.9	10600.9	280.49	5102.22	4317.03	692.565	7464.13	6237.83	3370.61	2352.24	0.451574	-1.14697	2.21448	1.00313	0.192806	0.945505	-0.116385	0.951038	0.999818	Down
b1905	ftnA	2150.94	2604.25	2121.02	1146.33	1287.1	763.651	2292.07	270.773	1065.69	270.88	0.464948	-1.10486	2.15078	0.0516477	0.0762808	0.352863	0.00822211	0.975341	0.999818	Down
b1224	narG	49241	39693.2	1219.77	11208.5	10059.1	5899.64	30051.3	25421.1	9055.74	2793.02	0.301342	-1.73052	3.31849	0.448756	0.181296	1.9965	0.0284875	0.986536	0.999818	Down
b1818	manY	19093	18238.3	16033.5	6732.88	7681.47	4821	17788.3	1578.63	6411.78	1457.02	0.36045	-1.47213	2.77431	0.0346867	0.0567953	0.437141	0.00239806	0.991756	0.999818	Down
b1227	narI	9308.44	8848.26	257.917	4779.93	3583.82	598.533	6138.21	5097.68	2987.43	2153.55	0.486694	-1.03891	2.05468	1.02972	0.206282	0.870861	0.0167455	0.992971	0.999818	Down
b3469	zntA	5367.76	5198.25	3765.5	1972.94	1901.2	2910.67	4777.17	880.222	2261.6	563.248	0.473419	-1.07881	2.11229	0.0789284	0.0618112	0.275788	-0.00257268	0.994319	0.999818	Down
b4153	frdB	3856.07	3629.24	5156.87	997.368	893.965	1519.44	4214.06	824.338	1136.92	335.278	0.269793	-1.89007	3.70654	0.0992216	0.0435107	0.59777	-8.99e-05	0.999818	0.999818	Down
b3631	waaG	622.401	638.864	601.527	601.498	549.378	612.814	620.931	18.7121	587.897	33.8348	0.946799	-0.0788704	1.05619	0.00298312	0.033304	0.0371519	0.760488	6.68e-06	0.00138488	Non
b2255	arnA	432.755	413.147	454.594	476.634	493.405	451.547	433.499	20.7333	473.862	21.0662	1.09311	0.12844	0.91482	0.00365715	0.0269251	0.0225335	0.951231	2.83e-05	0.00480158	Non
b0120	speD	502.846	438.422	350.926	381.769	403.478	352.22	430.731	76.2518	379.156	25.729	0.880261	-0.183998	1.13603	0.0206622	0.108817	0.140435	0.947908	4.32e-05	0.00545929	Non
b4554	yibT	344.352	328.566	318.738	370.744	476.958	434.698	330.552	12.9218	427.467	53.4751	1.29319	0.370936	0.773281	0.00841123	0.12108	0.0724013	-0.804803	6.29e-05	0.00711219	Non
b2878	ygfK	638.398	720.693	702.269	607.138	452.819	540.766	687.12	43.1885	533.574	77.4108	0.776537	-0.364873	1.28777	0.0156845	0.0749441	0.124283	-0.885624	0.000103347	0.00939957	Non
b0999	cbpM	279.944	299.038	295.538	537.143	530.278	584.572	291.507	10.1654	550.665	29.565	1.88903	0.917645	0.529372	0.0032203	0.0559848	0.0156889	0.611773	0.000115538	0.0102581	Non
b1498	ydeN	365.821	372.608	340.266	252.547	244.846	240.697	359.565	17.0546	246.03	6.01318	0.684243	-0.54742	1.46147	0.00199392	0.0199857	0.0426874	-0.738559	0.000153955	0.0124502	Non
b1895	uspC	177.017	169.413	163.236	156.656	169.243	172.981	169.889	6.90293	166.293	8.55281	0.978838	-0.0308581	1.02162	0.00359444	0.0259305	0.0270639	-0.721502	0.00016026	0.0124502	Non
b2315	folC	1007.38	999.461	937.613	1016.09	1086.02	965.515	981.484	38.1986	1022.54	60.5123	1.04183	0.0591225	0.959848	0.00396146	0.0338446	0.0311813	0.717846	0.000360485	0.0231767	Non
b1584	speG	228.165	224.966	213.607	210.242	228.664	192.718	222.246	7.65066	210.541	17.975	0.947335	-0.0780531	1.05559	0.00505504	0.0553919	0.0617218	-0.572562	0.000466242	0.0275949	Non
b2127	mlrA	224.797	218.961	233.254	226.651	233.704	254.176	225.67	7.18647	238.177	14.297	1.05542	0.077818	0.94749	0.00328787	0.0384823	0.034547	0.93447	0.00046864	0.0275949	Non
b1621	malX	305.833	298.037	300.973	258.957	207.708	297.822	301.614	3.9377	254.829	45.1989	0.844884	-0.243175	1.18359	0.00398289	0.140483	0.196803	-1.02097	0.000490926	0.0279901	Non
b2318	truA	563.466	554.784	583.134	621.496	673.525	622.282	567.128	14.5258	639.101	29.8145	1.12691	0.17237	0.887384	0.00205516	0.0314152	0.0247379	0.895799	0.000649306	0.0336286	Non
b0980	appA	227.323	227.469	257.708	329.209	294.452	364.255	237.5	17.5008	329.305	34.9016	1.38655	0.471498	0.721215	0.0134329	0.0788009	0.0409884	0.801565	0.000665163	0.033978	Non
b1024	pgaA	447.489	449.182	469.852	377.154	300.022	388.003	455.508	12.4511	355.06	47.9717	0.779482	-0.359413	1.2829	0.00635219	0.0876678	0.144287	-0.827712	0.000896499	0.0415918	Non
b2910	zapA	800.05	794.264	898.11	861.224	898.74	856.399	830.808	58.3573	872.121	23.1787	1.04973	0.0700136	0.952629	0.00321097	0.0517386	0.0469529	-0.563665	0.000936138	0.0425714	Non
b2289	lrhA	226.27	245.486	248.302	273.571	223.889	278.085	240.02	11.9902	258.515	30.0717	1.07706	0.107097	0.928454	0.00999495	0.083651	0.0721095	-0.920744	0.00129357	0.0550778	Non
b1932	yedL	60.8299	60.5582	70.2269	60.2523	59.4208	75.4183	63.8717	5.50547	65.0305	9.00573	1.01814	0.0259404	0.98218	0.0205313	0.0793657	0.0765624	0.948036	0.00129621	0.0550778	Non
b0217	yafT	103.769	105.101	121.643	97.4293	84.6217	99.1671	110.171	9.95748	93.7394	7.94382	0.850854	-0.233017	1.17529	0.013174	0.0396939	0.0548295	-0.951261	0.00129977	0.0550778	Non
b0558	ybcV	106.294	96.8431	81.3044	107.685	88.6007	65.3091	94.814	12.618	87.1983	21.2228	0.919677	-0.1208	1.08734	0.0557109	0.134021	0.158453	-1.78825	0.00131843	0.0552406	Non
b1780	yeaD	255.528	245.486	242.659	285.109	306.654	286.911	247.891	6.7629	292.891	11.953	1.18153	0.240659	0.846358	0.001915	0.0262812	0.0188258	-0.489995	0.00137562	0.0569964	Non
b1513	lsrA	169.861	195.438	211.726	416.126	313.021	337.778	192.341	21.1037	355.641	53.8238	1.84901	0.886754	0.54083	0.0285611	0.147712	0.0432053	0.968973	0.00140651	0.0570263	Non
b1626	ydgK	340.142	324.062	300.554	371.257	386.766	391.373	321.586	19.9096	383.132	10.5389	1.19138	0.252637	0.839361	0.00292915	0.0485468	0.0342025	-0.606229	0.00140693	0.0570263	Non
b1196	ycgY	52.8315	47.796	48.072	48.4583	43.2393	53.5952	49.5665	2.83094	48.4309	5.178	0.97709	-0.033437	1.02345	0.0105029	0.0632467	0.0662474	-1.81132	0.00152664	0.0603788	Non
b2823	ppdC	74.3008	65.3128	70.6449	76.9179	64.9916	71.0858	70.0862	4.51999	70.9984	5.96364	1.01302	0.0186563	0.987152	0.00931743	0.0441242	0.0429976	1.57206	0.00153821	0.0603788	Non
b1900	araG	302.045	317.055	328.144	251.009	238.479	294.292	315.748	13.0986	261.26	29.2845	0.827433	-0.273286	1.20856	0.00799793	0.0656082	0.095828	-0.937047	0.00158439	0.0615439	Non
b0144	gluQ	456.75	421.405	407.149	465.866	404.009	430.366	428.435	25.5369	433.414	31.041	1.01162	0.0166684	0.988513	0.00734253	0.0370265	0.0361808	-0.815953	0.00195147	0.0750208	Non
b3081	fadH	608.93	598.325	667.992	1075.31	1092.39	799.595	625.082	37.5369	989.098	164.337	1.58235	0.662068	0.631972	0.0171611	0.187562	0.07491	0.833587	0.00198368	0.075481	Non
b0593	entC	151.548	152.397	178.493	153.323	114.863	203.63	160.813	15.3177	157.272	44.515	0.97798	-0.0321233	1.02252	0.0463722	0.202362	0.211578	2.37271	0.0020275	0.0756703	Non
b1161	ycgX	62.5137	75.5727	63.9567	61.2779	68.1748	47.4975	67.3477	7.15949	58.9834	10.5279	0.875804	-0.191319	1.14181	0.0326362	0.0898422	0.117129	-1.69838	0.00203791	0.0756703	Non
b1953	yodD	760.9	780.751	810.327	879.941	1095.31	913.364	783.992	24.8724	962.87	115.904	1.22816	0.296502	0.814224	0.0065685	0.116046	0.0769337	-0.535431	0.00204953	0.0756703	Non
b4329	yjiG	99.7694	105.101	108.266	108.967	102.395	120.027	104.379	4.29432	110.463	8.91102	1.05829	0.0817332	0.944922	0.00570847	0.0528271	0.0471681	-1.8325	0.00221795	0.0802983	Non
b4267	idnD	196.171	189.432	189.989	145.118	116.454	155.009	191.864	3.74036	138.86	20.0246	0.723744	-0.466448	1.3817	0.00483541	0.0925152	0.176621	-1.18872	0.00228071	0.0816511	Non
b1280	yciM	1155.14	1122.33	1016.62	778.665	851.522	1078	1098.03	72.386	902.729	156.1	0.822137	-0.282549	1.21634	0.0196071	0.0994752	0.147172	0.765659	0.00229911	0.0816511	Non
b0696	kdpC	136.815	160.905	155.711	146.913	145.369	179.56	151.144	12.6781	157.281	19.3098	1.0406	0.0574209	0.960981	0.0177131	0.0689955	0.0637162	1.10841	0.00242135	0.0851812	Non
b0821	ybiU	204.38	203.195	269.203	309.466	296.043	382.387	225.593	37.7723	329.299	46.463	1.4597	0.545676	0.68507	0.0406344	0.124791	0.058567	0.931271	0.00256011	0.0884723	Non
b1718	infC	20836.7	20094.6	19677.3	26475.4	29547	20654.5	20202.9	587.196	25559	4516.53	1.26512	0.339271	0.790441	0.00883405	0.192851	0.120493	-0.632758	0.00256235	0.0884723	Non
b1488	ddpX	49.6742	51.0491	67.3008	85.3788	77.9899	82.6392	56.008	9.80394	82.0027	3.7354	1.46412	0.550037	0.683003	0.0137147	0.201821	0.0941482	1.85251	0.00260896	0.089255	Non
b0507	gcl	218.693	231.222	330.443	185.885	136.084	223.206	260.119	61.2232	181.725	43.7096	0.698622	-0.517416	1.43139	0.097372	0.0880316	0.180366	-1.30103	0.00269406	0.0913285	Non
b2466	ypfG	297.414	292.031	325.427	320.235	301.879	425.712	304.957	17.9302	349.275	66.8296	1.14533	0.195759	0.873113	0.0193498	0.164853	0.125672	1.3188	0.00276898	0.0930227	Non
b0566	envY	82.0888	88.335	79.6323	73.072	61.2778	84.7253	83.352	4.48675	73.025	11.7238	0.876104	-0.190826	1.14142	0.0148642	0.102949	0.134126	1.60814	0.00290327	0.0958079	Non
b3630	waaP	455.908	481.964	373.917	444.842	473.775	450.424	437.263	56.3851	456.347	15.3492	1.04364	0.0616305	0.958181	0.00746002	0.105915	0.097242	0.671619	0.00302392	0.098914	Non
b1198	dhaM	381.607	387.873	370.99	329.465	296.839	328.952	380.157	8.53428	318.419	18.6904	0.837598	-0.25567	1.19389	0.00226648	0.0343608	0.048977	0.57586	0.00324313	0.10456	Non
b2843	kduI	251.318	210.202	222.385	234.087	233.704	228.983	227.968	21.1188	232.258	2.84273	1.01882	0.0268942	0.981531	0.00195024	0.0839	0.0808295	0.681158	0.00325262	0.10456	Non
b1751	ydjY	80.6154	85.3321	87.1566	72.5592	56.2376	94.1927	84.368	3.37551	74.3298	19.0394	0.881019	-0.182755	1.13505	0.0176271	0.196183	0.25275	-0.956919	0.00337802	0.107664	Non
b0806	mcbA	67.9863	68.0655	56.2233	67.6877	60.2167	68.1974	64.0917	6.81433	65.3673	4.46784	1.0199	0.0284309	0.980486	0.0124993	0.0601364	0.0578123	0.758807	0.00364234	0.115104	Non
b4350	hsdR	1348.36	1308.01	1296.48	758.923	689.706	838.748	1317.62	27.2418	762.459	74.5839	0.578666	-0.789198	1.72811	0.00347859	0.0467168	0.139514	-0.567865	0.00373334	0.116014	Non
b0002	thrA	1219.97	1227.68	1274.53	1430.42	1521.86	1438.73	1240.73	29.5316	1463.67	50.5695	1.17969	0.238403	0.847683	0.00141444	0.0219363	0.0157627	0.391136	0.00392151	0.119863	Non
b1487	ddpA	175.333	191.684	217.369	371.001	369.523	322.855	194.796	21.1899	354.46	27.3806	1.81965	0.863661	0.549556	0.0144529	0.105276	0.0317946	1.64186	0.00407224	0.121263	Non
b3333	gspL	356.349	270.51	275.473	187.423	157.306	258.508	300.778	48.1905	201.079	51.9648	0.668531	-0.580933	1.49582	0.0712174	0.0974285	0.217993	2.03127	0.00408171	0.121263	Non
b0184	dnaE	1871.2	1825.76	1831.33	1932.43	2043.39	2127.28	1842.76	24.7858	2034.37	97.7353	1.10398	0.142708	0.905817	0.00111144	0.0409741	0.0336194	0.536982	0.00408899	0.121263	Non
b2673	nrdH	22.5218	22.0212	25.4991	34.8694	33.9548	40.2766	23.3473	1.88018	36.3669	3.41662	1.55765	0.639369	0.641994	0.0130131	0.0746769	0.0307785	1.04994	0.00409739	0.121263	Non
b4215	ytfI	116.187	111.858	121.016	124.094	122.556	105.746	116.354	4.58149	117.465	10.1782	1.00955	0.0137186	0.990536	0.00586835	0.05702	0.0559459	-1.28373	0.00418191	0.122119	Non
b1380	ldhA	411.286	373.359	396.28	573.295	757.085	556.491	393.642	19.1005	628.957	111.28	1.59779	0.676078	0.625864	0.0147662	0.219612	0.0860232	-0.577936	0.00419179	0.122119	Non
b2606	rplS	13498.8	12853.4	12019.3	27115.9	29078	18656.3	12790.5	741.756	24950	5538.17	1.95068	0.963974	0.512643	0.0221411	0.340632	0.0895189	-0.732387	0.00434029	0.123629	Non
b0253	ykfA	284.995	300.789	286.969	259.726	247.764	301.192	290.918	8.60569	269.561	28.039	0.926587	-0.110002	1.07923	0.00529236	0.0741401	0.0863538	1.0592	0.00434308	0.123629	Non
b1342	ydaN	499.479	497.478	465.671	418.69	427.087	399.075	487.543	18.9676	414.951	14.3754	0.851106	-0.232589	1.17494	0.0023182	0.0169269	0.0233674	-0.464539	0.00442774	0.125084	Non
b0591	entS	155.548	157.902	178.493	203.832	195.505	360.885	163.981	12.6231	253.407	93.1712	1.54535	0.62793	0.647104	0.0486815	0.469816	0.196732	1.45992	0.00452597	0.126897	Non
b4073	nrfD	209.221	226.718	169.297	123.325	91.5187	187.423	201.745	29.4314	134.089	48.8496	0.664644	-0.589347	1.50457	0.0914123	0.166281	0.376412	-1.79253	0.00457648	0.127179	Non
b4107	yjdN	87.3509	86.5833	89.6647	141.529	156.245	139.925	87.8663	1.60408	145.9	8.99514	1.66047	0.731595	0.602238	0.00193592	0.0778556	0.0282375	0.654233	0.00460422	0.127179	Non
b2424	cysU	118.292	125.621	115.582	191.269	155.98	185.016	119.832	5.19357	177.421	18.8305	1.48059	0.566173	0.675406	0.00791187	0.107085	0.0488494	0.90756	0.00522181	0.143177	Non
b0607	uspG	4156.64	4274.86	3584.5	2851.35	3082.99	2650.39	4005.33	369.215	2861.58	216.478	0.714441	-0.485113	1.3997	0.0119944	0.0337066	0.0660361	-0.45365	0.00527197	0.143498	Non
b3597	yibH	216.378	189.432	222.385	223.318	210.095	236.204	209.398	17.5502	223.206	13.0547	1.06594	0.0921242	0.93814	0.00843136	0.0478356	0.0421005	0.928735	0.00559043	0.149976	Non
b2487	hyfG	247.108	257.998	272.965	221.523	148.552	262.841	259.357	12.982	210.972	57.8704	0.813442	-0.297888	1.22934	0.0236159	0.189258	0.286022	-1.66502	0.00579701	0.154158	Non
b0146	sfsA	1022.95	996.709	931.97	622.778	626.837	615.382	983.877	46.8289	621.666	5.80817	0.631853	-0.662339	1.58265	0.000764863	0.0251778	0.0630647	-0.574919	0.00582899	0.154158	Non
b4118	melR	246.687	247.238	204.62	120.505	96.8242	153.244	232.848	24.4483	123.524	28.3307	0.530492	-0.914596	1.88504	0.0414199	0.0790547	0.280911	-0.904877	0.00590712	0.15438	Non
b0007	yaaJ	319.936	326.314	294.702	265.623	183.833	274.876	313.651	16.7168	241.444	50.1064	0.769787	-0.377469	1.29906	0.0190244	0.126217	0.212999	-0.893618	0.00595119	0.15438	Non
b0711	ybgJ	1294.27	1245.7	1290	1947.56	2313.17	1634.81	1276.66	26.8943	1965.18	339.521	1.53932	0.622293	0.649638	0.00626008	0.238632	0.10071	-0.656149	0.00601355	0.15438	Non
b4254	argI	139.972	130.125	156.129	129.478	106.374	146.183	142.075	13.1292	127.345	19.9902	0.896321	-0.157913	1.11567	0.0249506	0.0813164	0.101217	1.06405	0.00603196	0.15438	Non
b2831	mutH	273.629	244.235	267.322	198.705	183.303	238.29	261.729	15.4748	206.766	28.3661	0.79	-0.340075	1.26582	0.0139516	0.0722545	0.115774	-0.938071	0.0060444	0.15438	Non
b0486	ybaT	621.349	781.752	746.37	1252.99	1397.19	1576.89	716.49	84.2727	1409.02	162.271	1.96656	0.975674	0.508502	0.0232985	0.121208	0.0313412	0.656404	0.00637112	0.161618	Non
b1481	bdm	35.1508	42.0404	43.0558	49.9966	54.1154	59.2114	40.0824	4.30089	54.4412	4.61603	1.35823	0.441731	0.736251	0.0156486	0.0750629	0.040689	1.12508	0.00642562	0.1619	Non
b3309	rplX	20671.6	19361.9	18433.7	31374.3	32419.1	23423.7	19489.1	1124.36	29072.4	4919.73	1.49173	0.576982	0.670365	0.0167921	0.183749	0.0825745	-0.541061	0.00653617	0.16358	Non
b2259	pmrD	939.18	827.796	564.95	569.705	505.608	473.05	777.309	192.155	516.121	49.1779	0.663984	-0.590779	1.50606	0.040514	0.114382	0.259443	-0.776637	0.00662749	0.164759	Non
b2945	endA	147.128	130.626	133.766	101.532	72.6844	135.593	137.173	8.76319	103.27	31.49	0.752841	-0.409584	1.3283	0.033506	0.189796	0.334874	-1.61827	0.00671537	0.165387	Non
b2078	baeS	183.753	198.191	220.922	217.678	186.486	244.388	200.955	18.7384	216.184	28.9797	1.07578	0.105384	0.929557	0.0214997	0.0773138	0.0668051	0.919565	0.00674146	0.165387	Non
b2946	rsmE	552.31	511.742	438.082	448.431	483.59	461.977	500.711	57.9073	464.666	17.7331	0.928012	-0.107784	1.07757	0.00759131	0.0789631	0.0916889	0.636376	0.00693767	0.169089	Non
b2408	yfeN	128.606	137.632	145.47	129.735	121.229	134.63	137.236	8.43914	128.531	6.7809	0.936571	-0.0945404	1.06773	0.00558004	0.0293897	0.0335053	0.975326	0.00699155	0.169295	Non
b0167	glnD	658.815	618.345	695.79	649.187	587.311	728.67	657.65	38.7357	655.056	70.8616	0.996056	-0.00570149	1.00396	0.0109592	0.0646454	0.0651584	0.567587	0.007082	0.170379	Non
b1887	cheW	53.6734	52.5505	69.5999	68.9697	53.5849	78.7881	58.608	9.53584	67.1142	12.7037	1.14514	0.195522	0.873257	0.0529718	0.11061	0.0843483	-1.70179	0.00735683	0.175857	Non
b3661	nlpA	229.007	221.963	231.791	267.931	252.804	223.688	227.587	5.06506	248.141	22.4871	1.09031	0.124741	0.917169	0.00346898	0.0789159	0.066384	0.524677	0.00740456	0.17587	Non
b3495	uspA	840.884	764.986	669.246	714.311	931.369	688.393	758.372	86.0098	778.024	133.431	1.02591	0.0369098	0.974741	0.0334548	0.0963493	0.0915433	-0.607879	0.00748094	0.17656	Non
b0961	yccF	447.278	471.203	444.979	672.262	664.771	541.086	454.487	14.5222	626.04	73.667	1.37746	0.462015	0.725971	0.0064671	0.12625	0.0665382	-0.434141	0.00767258	0.179721	Non
b3065	rpsU	7811.9	8002.2	6759.13	7953.05	8376.22	8091.75	7524.41	669.546	8140.34	215.727	1.08186	0.11351	0.924336	0.004056	0.0730898	0.0624478	-0.372935	0.00771128	0.179721	Non
b2048	cpsG	178.069	174.918	205.874	165.63	127.861	224.811	186.287	17.0354	172.767	48.8675	0.927424	-0.108698	1.07825	0.0444894	0.194269	0.225863	1.57397	0.00802227	0.184661	Non
b3070	yqjH	127.132	125.371	143.171	186.654	167.652	206.678	131.891	9.80811	186.995	19.5156	1.41779	0.503648	0.705321	0.013349	0.0785955	0.0390995	0.786635	0.00813562	0.184986	Non
b1294	sapA	378.45	370.606	403.178	342.541	298.165	397.15	384.078	16.9993	345.952	49.5803	0.900733	-0.150828	1.11021	0.0109102	0.0969621	0.119511	-0.62877	0.00826701	0.186834	Non
b2506	yfgI	64.6186	74.822	71.063	64.0982	76.9288	82.6392	70.1678	5.16025	74.5554	9.49563	1.06253	0.0875034	0.94115	0.0161104	0.0789382	0.0699206	1.12001	0.00847833	0.190456	Non
b3823	rhtC	144.603	151.646	162.609	193.577	167.917	231.55	152.952	9.07395	197.681	32.0147	1.29244	0.370094	0.773732	0.0165254	0.148614	0.0889697	0.708121	0.00854574	0.190821	Non
b1019	efeB	154.074	149.644	177.239	173.065	158.102	224.009	160.319	14.8198	185.059	34.5514	1.15431	0.207035	0.866316	0.0296853	0.135201	0.101468	1.20125	0.00882205	0.194659	Non
b1044	ymdA	50.9371	52.5505	47.863	46.4071	49.6058	54.237	50.4502	2.38141	50.0833	3.93673	0.992727	-0.0105305	1.00733	0.00638178	0.0446715	0.0453284	1.06733	0.00890503	0.194976	Non
b3502	arsB	184.384	191.935	206.083	245.624	197.627	279.369	194.134	11.0152	240.874	41.0773	1.24076	0.311225	0.805957	0.016643	0.155261	0.100853	0.839962	0.00905968	0.195281	Non
b4087	alsA	212.799	202.945	222.385	175.629	148.022	189.509	212.71	9.72033	171.053	21.1187	0.804162	-0.314443	1.24353	0.00970416	0.0702304	0.108602	-1.41418	0.00913488	0.19577	Non
b2049	cpsB	181.227	184.678	206.501	168.963	128.126	215.343	190.802	13.7047	170.811	43.638	0.895227	-0.159674	1.11703	0.0315621	0.176486	0.220214	-1.65962	0.00918838	0.195791	Non
b1392	paaE	140.603	128.874	162.818	160.502	142.716	195.446	144.098	17.2397	166.221	26.8261	1.15353	0.206052	0.866907	0.03321	0.0975347	0.0732999	1.19253	0.00956377	0.202632	Non
b3411	yhgA	315.305	328.566	317.066	309.723	301.349	285.787	320.312	7.20188	298.953	12.1461	0.933317	-0.0995616	1.07145	0.00157122	0.0225744	0.0259154	-0.678386	0.0100726	0.211014	Non
b1199	dhaL	409.391	371.357	372.662	355.104	364.749	340.506	384.47	21.5921	353.453	12.2054	0.919324	-0.121355	1.08776	0.00333567	0.0292283	0.0345833	-0.495673	0.0101308	0.211048	Non
b4033	malF	1217.02	1133.34	1105.45	903.785	976.465	849.178	1151.94	58.0636	909.809	63.8567	0.78981	-0.340423	1.26613	0.006085	0.0293603	0.0470669	-0.402098	0.0103388	0.21374	Non
b4017	arpA	238.057	249.99	232.209	284.853	241.928	232.995	240.085	9.06272	253.258	27.7236	1.05487	0.0770612	0.947987	0.00710735	0.0837324	0.0752486	1.11273	0.0103746	0.21374	Non
b1062	pyrC	226.691	239.731	226.983	314.594	303.205	301.032	231.135	7.44534	306.277	7.28436	1.3251	0.406101	0.75466	0.00131772	0.022392	0.0127525	0.90386	0.010462	0.214133	Non
b1670	ydhU	120.397	138.633	152.994	109.736	87.2744	157.576	137.342	16.3371	118.196	35.9062	0.860596	-0.216592	1.16199	0.0621542	0.181097	0.244519	-1.27646	0.0105085	0.214133	Non
b3476	nikA	455.908	443.176	389.592	266.136	192.057	302.957	429.559	35.1928	253.717	56.4837	0.590644	-0.759638	1.69307	0.0313714	0.0932072	0.267176	-1.00836	0.0105919	0.214659	Non
b0619	citA	399.499	383.869	349.672	304.082	259.966	350.776	377.68	25.4837	304.941	45.4108	0.807407	-0.308632	1.23853	0.0172826	0.0784734	0.120375	-0.797032	0.010659	0.214852	Non
b0524	lpxH	200.381	212.454	222.594	268.443	271.373	251.448	211.81	11.1208	263.755	10.7582	1.24524	0.316428	0.803056	0.00368345	0.0338026	0.0217993	0.73028	0.0109533	0.219596	Non
b4291	fecA	872.667	788.759	871.984	1160.95	1329.28	1266.71	844.47	48.2485	1252.31	85.083	1.48295	0.568474	0.67433	0.00667666	0.0514496	0.0233952	0.510393	0.011197	0.22221	Non
b4680	ypdK	50.3057	57.8056	58.1044	96.9165	97.8852	67.2347	55.4052	4.41887	87.3455	17.4232	1.57648	0.656711	0.634323	0.0273638	0.216084	0.0869445	-0.710264	0.0112625	0.22221	Non
b0639	nadD	109.662	121.617	132.512	93.8398	93.3756	131.741	121.264	11.4288	106.319	22.0177	0.876759	-0.189747	1.14056	0.0335706	0.118277	0.153865	1.11011	0.0116067	0.226605	Non
b0715	abrB	233.637	210.202	200.021	156.912	129.718	206.197	214.62	17.238	164.276	38.7676	0.765425	-0.385667	1.30646	0.0326016	0.131558	0.224549	-0.917167	0.0117734	0.228661	Non
b3457	livH	183.753	195.438	196.886	162.553	133.962	231.711	192.026	7.20116	176.075	50.2577	0.916937	-0.125105	1.09059	0.0184109	0.232814	0.276905	-1.83962	0.0120113	0.228972	Non
b1207	prs	1384.14	1380.33	1408.51	1787.83	1812.6	1756.45	1390.99	15.289	1785.62	28.1428	1.2837	0.360313	0.778995	0.000297961	0.0108359	0.00657557	-0.286148	0.0120303	0.228972	Non
b1003	yccJ	2378.47	2374.03	1817.75	2241.13	2712.4	1990.56	2190.08	322.459	2314.7	366.5	1.0569	0.0798384	0.946164	0.040098	0.0861926	0.0771619	-0.572229	0.012035	0.228972	Non
b1779	gapA	7362.73	6933.67	5787.87	8825.04	10344.5	6804.18	6694.76	814.16	8657.92	1776.08	1.29324	0.370989	0.773252	0.0429095	0.152812	0.091369	-0.607666	0.0123999	0.234717	Non
b3949	frwC	176.596	176.92	189.362	143.067	102.925	242.141	180.959	7.27858	162.711	71.6566	0.899159	-0.153352	1.11215	0.0304672	0.365345	0.451887	-1.25992	0.0127156	0.239477	Non
b1279	yciS	738.378	792.262	729.022	539.451	529.217	659.83	753.221	34.1328	576.166	72.6359	0.764936	-0.386588	1.3073	0.00982611	0.0689311	0.117805	0.605108	0.0129186	0.242078	Non
b3531	bcsZ	166.072	164.658	203.156	182.552	155.449	205.876	177.962	21.8303	181.292	25.237	1.01871	0.0267468	0.981631	0.029371	0.0724277	0.0697913	-1.24864	0.0131508	0.245033	Non
b2920	scpC	169.65	193.937	204.41	176.655	123.882	230.267	189.332	17.8317	176.934	53.1929	0.934517	-0.0977065	1.07007	0.048701	0.210114	0.240591	-3.011	0.0133433	0.245033	Non
b1596	ynfM	216.167	213.956	221.549	195.884	141.125	221.922	217.224	3.90549	186.31	41.241	0.857688	-0.221475	1.16593	0.00684524	0.176768	0.240296	-0.846269	0.013383	0.245033	Non
b4086	alsC	190.067	203.195	199.812	160.246	120.433	177.474	197.692	6.81628	152.718	29.2559	0.772504	-0.372385	1.29449	0.0113609	0.125817	0.210833	-0.972311	0.0134049	0.245033	Non
b3677	yidI	195.54	198.691	180.584	168.45	177.732	181.485	191.605	9.67387	175.889	6.71018	0.917979	-0.123466	1.08935	0.00331297	0.0241406	0.0286472	-0.741316	0.0134966	0.245055	Non
b1298	puuD	106.715	128.624	147.142	144.862	151.205	166.081	127.494	20.237	154.049	10.8916	1.20829	0.272965	0.827617	0.0193028	0.126098	0.0863706	1.02974	0.0135375	0.245055	Non
b3939	metB	379.082	378.864	360.749	379.718	321.244	395.064	372.898	10.5222	365.342	38.9531	0.979736	-0.0295353	1.02068	0.00517473	0.0819091	0.0853325	0.612283	0.0137985	0.248572	Non
b2468	aegA	651.658	608.085	576.028	309.723	229.991	433.094	611.924	37.9611	324.269	102.33	0.529917	-0.916161	1.88709	0.0336719	0.139964	0.498426	-0.84872	0.0140839	0.251204	Non
b1799	dmlR	624.927	593.07	516.878	527.913	557.866	521.67	578.292	55.5196	535.817	19.3491	0.92655	-0.110059	1.07927	0.00596309	0.0625549	0.0728658	0.441644	0.0141756	0.251204	Non
b3345	tusD	90.5081	88.8354	108.266	106.916	98.6811	122.916	95.87	10.7682	109.504	12.323	1.14222	0.191835	0.875491	0.0217407	0.0679521	0.0520842	0.957465	0.0142094	0.251204	Non
b0498	ybbC	60.8299	48.7969	60.6125	75.6359	80.112	65.1486	56.7464	6.88533	73.6322	7.68031	1.29756	0.375807	0.770674	0.0217684	0.0803408	0.0477175	-0.748881	0.014214	0.251204	Non
b2696	csrA	4154.53	4403.74	4197.52	6117.54	6906.88	4933.8	4251.93	133.213	5986.07	993.085	1.40785	0.493492	0.710304	0.00893991	0.196919	0.0993517	-0.545586	0.0145077	0.254049	Non
b1874	cutC	667.024	676.401	573.52	1553.74	1543.88	673.309	638.981	56.8849	1256.98	505.495	1.96716	0.976113	0.508348	0.0615782	0.646692	0.167117	-0.955766	0.0145356	0.254049	Non
b2963	mltC	193.014	190.934	205.038	181.783	138.207	226.415	196.328	7.61376	182.135	44.1055	0.927705	-0.108261	1.07793	0.0161527	0.19458	0.226088	0.783404	0.0145794	0.254049	Non
b3177	folP	704.279	684.659	559.098	569.449	533.992	491.663	649.345	78.7697	531.701	38.9432	0.818827	-0.28837	1.22126	0.0152818	0.0567173	0.0845924	0.589961	0.0147172	0.254415	Non
b4023	yjbD	75.3533	78.8258	68.7639	78.4562	82.4995	85.0462	74.3143	5.1108	82.0006	3.32319	1.10343	0.141995	0.906265	0.00479384	0.0438362	0.0360034	-0.63718	0.0147368	0.254415	Non
b1400	paaY	298.677	290.279	361.376	269.725	306.654	312.104	316.777	38.8511	296.161	23.0555	0.934918	-0.0970875	1.06961	0.016422	0.0639591	0.0731737	-0.610853	0.0151378	0.260133	Non
b3665	adeD	482.64	495.977	541.123	374.846	350.424	405.815	506.58	30.6497	377.028	27.7599	0.744262	-0.426117	1.34361	0.00766215	0.0280419	0.0506239	-0.487802	0.0153962	0.263359	Non
b3583	sgbE	140.393	169.663	163.445	136.145	112.475	159.502	157.834	15.4208	136.041	23.5135	0.861924	-0.214368	1.1602	0.029046	0.0877902	0.11817	1.03385	0.0156274	0.265907	Non
b0412	yajI	258.474	254.995	242.032	216.139	208.238	207.802	251.834	8.66504	210.726	4.69277	0.836767	-0.257102	1.19508	0.00131794	0.0159181	0.0227343	-0.520296	0.0160865	0.270085	Non
b1652	rnt	111.977	117.863	129.376	114.608	101.864	143.937	119.739	8.84981	120.136	21.5742	1.00332	0.00477716	0.996694	0.022829	0.1224	0.121592	-0.648236	0.0161757	0.270085	Non
b2449	yffR	110.083	120.116	116.627	159.22	181.446	152.762	115.609	5.09314	164.476	15.0468	1.4227	0.50863	0.70289	0.0069321	0.0826869	0.0408518	-0.68444	0.0163032	0.270085	Non
b0101	yacG	142.708	140.385	175.776	141.273	148.022	192.076	152.956	19.7966	160.457	27.5903	1.04904	0.0690629	0.953257	0.0382781	0.0940596	0.0854718	-0.727827	0.016414	0.270085	Non
b0985	gfcC	84.1936	83.3301	90.9188	88.712	65.7874	105.746	86.1475	4.15453	86.7485	20.0516	1.00698	0.0100296	0.993072	0.0191732	0.192596	0.189937	1.52797	0.0164388	0.270085	Non
b3936	rpmE	5776.73	5717.75	5491.29	10626.2	9953.79	7240	5661.92	150.69	9273.33	1792.72	1.63784	0.711796	0.61056	0.00884969	0.280025	0.104389	-0.515709	0.0164865	0.270085	Non
b0554	essD	33.467	31.2801	38.0396	35.1258	24.1397	38.351	34.2622	3.4492	32.5389	7.45048	0.949701	-0.0744544	1.05296	0.0396473	0.143764	0.159396	1.53602	0.0165061	0.270085	Non
b1586	ynfD	131.132	138.133	114.119	116.915	125.473	119.707	127.794	12.35	120.698	4.36452	0.944474	-0.0824177	1.05879	0.0060106	0.0643086	0.0720924	-0.552545	0.0165137	0.270085	Non
b0854	potF	167.966	190.683	227.819	311.261	427.883	248.078	195.49	30.2147	329.074	91.2164	1.68333	0.75132	0.59406	0.0736889	0.276776	0.0976763	0.969847	0.0166848	0.270511	Non
b0764	modB	208.8	202.194	218.832	201.012	195.77	235.081	209.942	8.3774	210.621	21.3441	1.00323	0.00465715	0.996777	0.00695527	0.0702734	0.0698212	-0.656798	0.0170513	0.275257	Non
b2874	yqeA	112.819	121.116	124.36	121.53	61.543	143.616	119.432	5.95191	108.896	42.4699	0.911785	-0.133234	1.09675	0.0334297	0.31737	0.381751	1.50475	0.0175233	0.281656	Non
b2757	casD	103.769	99.0953	127.077	84.0969	90.4576	110.56	109.98	14.9896	95.0382	13.8135	0.864138	-0.210667	1.15722	0.0340727	0.0648315	0.0868201	1.07545	0.0177482	0.284047	Non
b2664	csiR	506.424	487.719	549.484	628.163	690.767	566.44	514.542	31.6725	628.457	62.1643	1.22139	0.288523	0.81874	0.0104726	0.0680117	0.0455906	-0.545483	0.0182087	0.290172	Non
b2307	hisM	87.9823	84.3311	92.3818	82.5585	72.9497	110.079	88.2318	4.03116	88.529	19.2711	1.00337	0.00485171	0.996643	0.0171062	0.180512	0.179302	0.959876	0.0183425	0.29106	Non
b4517	gnsA	24.2057	19.5188	19.6468	14.8708	25.7313	22.786	21.1237	2.66978	21.1294	5.6166	1.00027	0.000383741	0.999734	0.0577856	0.169893	0.169802	-0.659155	0.0184577	0.291345	Non
b3336	bfr	1921.09	2013.69	1989.34	3274.91	4179.62	3243.95	1974.71	48.0039	3566.16	531.498	1.80592	0.852733	0.553735	0.00623165	0.23248	0.0712835	-0.411428	0.0185167	0.291345	Non
b2341	fadJ	787.421	722.695	803.847	957.884	962.671	781.141	771.321	42.9048	900.565	103.452	1.16756	0.2235	0.856485	0.0109906	0.084997	0.062351	0.636613	0.0190931	0.2979	Non
b0955	ycbZ	941.495	927.642	854.637	761.743	750.984	826.392	907.925	46.6657	779.707	40.7875	0.858779	-0.219641	1.16444	0.00462457	0.0235761	0.0319676	0.491682	0.0192322	0.29882	Non
b4312	fimB	107.978	105.602	107.43	130.504	112.475	99.1671	107.003	1.24457	114.049	15.7276	1.06584	0.0919936	0.938225	0.00275882	0.136468	0.120128	-0.715222	0.0193556	0.299489	Non
b1106	thiK	227.954	245.486	246.003	244.599	244.58	261.397	239.814	10.2746	250.192	9.7036	1.04327	0.0611169	0.958522	0.0028581	0.0228986	0.0210384	0.673547	0.0194645	0.299931	Non
b3565	xylA	506.004	495.727	453.549	706.363	722.069	601.261	485.093	27.7971	676.564	65.6859	1.39471	0.479965	0.716995	0.009569	0.0781607	0.040181	0.780543	0.0199661	0.306394	Non
b1951	rcsA	78.5105	88.5852	82.9764	93.5834	85.6827	78.6276	83.3574	5.04813	85.9646	7.48187	1.03128	0.0444325	0.969671	0.00906579	0.0481145	0.0452403	0.798575	0.0202262	0.309113	Non
b3096	mzrA	222.903	227.969	225.311	160.246	140.063	200.42	225.394	2.53438	166.91	30.7253	0.740523	-0.433383	1.3504	0.00356017	0.129227	0.235655	-0.749363	0.0205417	0.312653	Non
b3368	cysG	706.805	722.695	709.166	540.476	491.283	599.977	712.889	8.57405	543.912	54.4283	0.762969	-0.390304	1.31067	0.00207009	0.0686173	0.117874	-0.480202	0.0207055	0.313866	Non
b2770	ygcR	95.3492	91.0876	97.398	96.6601	84.8869	109.116	94.6116	3.21923	96.8877	12.1161	1.02406	0.0342952	0.976509	0.00731864	0.0996937	0.0950648	-1.33862	0.0208843	0.315293	Non
b2528	iscA	805.733	827.296	910.024	960.961	995.299	1353.2	847.684	55.0538	1103.15	217.225	1.30137	0.380034	0.76842	0.0219966	0.188569	0.111344	-0.518615	0.020991	0.315627	Non
b4512	ybdD	383.291	373.359	387.293	482.531	500.037	396.027	381.315	7.17425	459.532	55.6892	1.20513	0.269183	0.829789	0.00392173	0.127074	0.0874967	-0.444239	0.0210972	0.315837	Non
b0801	ybiC	756.69	750.222	868.64	945.577	1027.66	832.972	791.851	66.5803	935.404	97.7433	1.18129	0.240361	0.846533	0.0151119	0.0633582	0.0454037	-0.412276	0.021329	0.315837	Non
b2802	fucI	452.751	427.912	414.255	309.21	239.54	371.636	431.639	19.5168	306.795	66.0809	0.710768	-0.492549	1.40693	0.0167511	0.126522	0.250443	-0.808362	0.0214396	0.315837	Non
b1755	ynjC	187.12	190.183	216.742	197.935	161.02	264.767	198.015	16.2901	207.907	52.5873	1.04996	0.0703299	0.95242	0.0357904	0.1963	0.178065	-1.0913	0.0214405	0.315837	Non
b2427	murR	157.442	162.156	156.548	154.349	113.271	137.197	158.715	3.0132	134.939	20.6317	0.850195	-0.234134	1.1762	0.0049927	0.116402	0.161037	-0.860634	0.021454	0.315837	Non
b2953	yggU	92.613	107.854	110.566	118.966	137.941	107.672	103.677	9.67757	121.526	15.2963	1.17216	0.229168	0.853127	0.0202081	0.0772876	0.0562519	-0.8377	0.0215132	0.315837	Non
b1602	pntB	1160.19	1157.11	1161.67	1258.63	1355.01	1152.62	1159.66	2.32457	1255.42	101.234	1.08258	0.114471	0.923721	0.000278021	0.0854371	0.0729001	-0.32779	0.0218667	0.319769	Non
b2295	yfbV	1355.73	1345.79	1079.95	1179.15	1139.61	1103.03	1260.49	156.433	1140.6	38.0685	0.904884	-0.144195	1.10511	0.00712444	0.0876922	0.107096	-0.439334	0.0219526	0.31977	Non
b3477	nikB	177.648	174.418	209.218	114.351	89.9271	191.434	187.095	19.2271	131.904	52.9812	0.705013	-0.504278	1.41841	0.0709976	0.223943	0.45055	-1.21313	0.0221834	0.321875	Non
b1086	rluC	577.358	582.56	603.408	482.788	540.093	546.221	587.775	13.786	523.034	34.9887	0.889854	-0.16836	1.12378	0.00269869	0.0429205	0.0542036	0.423197	0.0229514	0.331727	Non
b0818	ybiR	324.145	347.084	402.969	329.721	318.061	405.173	358.066	40.543	350.985	47.289	0.980224	-0.028816	1.02017	0.0262393	0.0674431	0.0701919	0.637552	0.0232543	0.334808	Non
b0959	sxy	127.132	131.376	130.003	103.07	91.2534	119.546	129.504	2.16563	104.623	14.2101	0.807876	-0.307795	1.23781	0.00390661	0.0983509	0.150692	-0.622898	0.0239329	0.343252	Non
b1520	yneE	119.765	117.363	127.077	103.07	80.6426	135.432	121.402	5.05973	106.382	27.5445	0.876276	-0.190543	1.14119	0.0185609	0.196365	0.25573	1.17794	0.0240413	0.343486	Non
b3680	yidL	90.2976	99.0953	110.566	102.557	94.9673	106.067	99.9862	10.1633	101.197	5.67351	1.01211	0.0173683	0.988033	0.00980183	0.0613432	0.0598839	-0.747778	0.024492	0.347265	Non
b0957	ompA	15650.5	14628.1	15042.1	24264.5	30408.1	17109.4	15106.9	514.302	23927.3	6655.77	1.58387	0.66345	0.631367	0.0162883	0.395164	0.157522	-0.600915	0.0247188	0.347295	Non
b2940	yqgC	287.1	276.516	273.174	255.367	230.521	335.371	278.93	7.27003	273.753	54.7896	0.98144	-0.0270285	1.01891	0.0089724	0.174916	0.181595	0.782808	0.0247735	0.347295	Non
b0634	mrdB	397.183	390.375	404.014	407.665	367.401	399.878	397.191	6.81916	391.648	21.3561	0.986045	-0.0202752	1.01415	0.00161023	0.0401495	0.041294	0.542097	0.0249272	0.34814	Non
b1163	bluF	138.498	148.893	163.445	165.373	152.001	236.846	150.279	12.5308	184.74	45.6176	1.22931	0.297854	0.813462	0.0354144	0.22166	0.146676	1.24957	0.0250619	0.348186	Non
b2787	gudD	433.597	426.41	407.358	344.079	351.75	363.131	422.455	13.5593	352.987	9.58602	0.835561	-0.259183	1.1968	0.00149922	0.0136904	0.0196092	-0.458705	0.0251172	0.348186	Non
b2046	wzxC	139.972	159.403	180.793	152.81	105.048	205.876	160.056	20.4182	154.578	50.4375	0.965775	-0.0502415	1.03544	0.0715944	0.218414	0.234168	1.50786	0.0255961	0.352658	Non
b0042	fixB	130.5	134.379	142.335	123.069	96.2936	162.23	135.738	6.0333	127.197	33.1614	0.937079	-0.0937575	1.06715	0.0199313	0.209564	0.238652	-1.94385	0.0256651	0.352658	Non
b1868	yecE	165.44	151.646	164.699	164.091	141.39	167.846	160.595	7.75909	157.776	14.3143	0.982445	-0.025552	1.01787	0.00753938	0.0540435	0.0559922	0.848143	0.0257432	0.352658	Non
b1273	yciN	1269.01	1313.76	1181.74	1647.84	1677.84	1416.1	1254.84	67.1455	1580.59	143.244	1.2596	0.332968	0.793902	0.00834092	0.0658797	0.0415226	-0.40096	0.0258181	0.352658	Non
b2870	ygeW	178.49	205.448	197.304	145.375	94.1714	186.46	193.747	13.8261	142.002	46.2365	0.732923	-0.448266	1.3644	0.0399652	0.195494	0.363928	-0.943497	0.0260014	0.353866	Non
b3721	bglB	199.749	236.978	225.102	200.243	158.102	221.602	220.61	19.0166	193.315	32.3117	0.876277	-0.19054	1.14119	0.0247815	0.0901598	0.117417	-1.00827	0.0263093	0.356754	Non
b0461	tomB	528.315	515.246	579.581	395.358	470.061	451.226	541.047	34.0051	438.882	38.8515	0.811171	-0.301922	1.23279	0.0095697	0.0381938	0.0580454	-0.665083	0.0270385	0.365313	Non
b0528	ybcJ	208.379	199.942	197.931	282.032	257.844	227.86	202.084	5.54353	255.912	27.1379	1.26636	0.340691	0.789663	0.00500343	0.105909	0.0660414	-0.590862	0.0273201	0.365492	Non
b1656	sodB	3649.37	4039.89	3766.75	3735.39	4428.71	3843.77	3818.67	200.367	4002.62	372.961	1.04817	0.067875	0.954042	0.00840931	0.0576606	0.0524824	-0.303527	0.0274791	0.365492	Non
b2790	yqcA	455.908	460.693	390.428	348.951	360.239	348.048	435.677	39.2592	352.412	6.79295	0.808885	-0.305993	1.23627	0.00298753	0.0600102	0.0917173	-0.373042	0.0275407	0.365492	Non
b3358	yhfK	284.574	320.809	347.163	292.801	212.483	404.21	317.515	31.4242	303.165	96.2831	0.954802	-0.0667259	1.04734	0.0540629	0.22715	0.249164	0.774995	0.0276243	0.365492	Non
b3478	nikC	225.849	200.443	225.52	114.095	79.051	177.795	217.271	14.5744	123.647	50.0601	0.569091	-0.813269	1.75719	0.0467119	0.198532	0.61301	-1.20639	0.0276398	0.365492	Non
b3188	sfsB	78.5105	82.3292	95.935	86.6608	83.2953	97.0811	85.5916	9.15889	89.0124	7.18744	1.03997	0.0565375	0.961569	0.0148615	0.0579863	0.053615	-0.601969	0.0279905	0.368822	Non
b2939	yqgB	199.539	186.93	194.796	178.449	213.544	226.576	193.755	6.36867	206.19	24.8918	1.06418	0.0897395	0.939692	0.00682517	0.0999943	0.0882972	0.702586	0.0285476	0.372811	Non
b1309	ycjM	159.336	161.906	173.477	176.655	142.716	198.334	164.906	7.53286	172.568	28.0333	1.04646	0.0655202	0.955601	0.0127633	0.131173	0.119784	-0.903041	0.0286201	0.372811	Non
b2209	eco	737.115	747.469	700.806	687.389	618.348	544.938	728.463	24.5049	616.892	71.2371	0.84684	-0.239839	1.18086	0.00668146	0.0747197	0.104192	0.432063	0.0287199	0.372811	Non
b3946	fsaB	151.128	145.89	148.187	132.042	90.9882	147.948	148.402	2.62518	123.66	29.3908	0.833277	-0.263133	1.20008	0.00723154	0.185525	0.267192	0.926738	0.0287931	0.372811	Non
b0485	glsA	781.527	1049.26	759.538	1415.8	1341.74	1419.63	863.441	161.298	1392.39	43.9041	1.61261	0.689395	0.620114	0.0101314	0.258824	0.0995283	0.497885	0.0292301	0.37716	Non
b0442	ybaV	172.597	165.659	182.883	157.938	155.184	172.499	173.713	8.6657	161.874	9.30452	0.931846	-0.101836	1.07314	0.00493194	0.0273359	0.0314808	-0.507851	0.0298761	0.384166	Non
b2866	xdhA	428.966	446.93	466.925	334.593	249.886	420.899	447.607	18.9886	335.126	85.5076	0.748705	-0.417531	1.33564	0.0186175	0.164518	0.293489	-0.804981	0.0301841	0.386792	Non
b2434	ypeA	1060	1056.27	1017.66	1034.29	1211.5	854.313	1044.64	23.4388	1033.37	178.593	0.989206	-0.0156576	1.01091	0.0066697	0.152295	0.155637	-0.45671	0.0309012	0.393487	Non
b3598	yibI	61.8823	69.5669	66.2558	80.5074	94.4367	82.3183	65.9017	3.85453	85.7541	7.57365	1.30124	0.379892	0.768495	0.00888492	0.0628941	0.0371443	0.92836	0.0309176	0.393487	Non
b0423	thiI	576.305	571.55	629.952	695.594	736.925	803.607	592.602	32.4332	745.375	54.4998	1.2578	0.330902	0.795039	0.00688295	0.048037	0.0303636	0.358871	0.0313242	0.396753	Non
b4480	hdfR	219.745	221.963	240.778	231.779	244.315	212.936	227.496	11.5562	229.677	15.7946	1.00959	0.0137675	0.990502	0.00600848	0.0364165	0.035728	-0.491117	0.0314934	0.396753	Non
b0559	ybcW	202.696	195.688	148.814	98.4549	91.5187	97.7229	182.399	29.296	95.8988	3.81091	0.525763	-0.927516	1.902	0.0109781	0.0673266	0.243561	-0.514737	0.0323573	0.406263	Non
b2966	yqgA	352.982	350.837	247.048	221.523	156.776	226.897	316.956	60.5512	201.732	39.026	0.636467	-0.651842	1.57117	0.063567	0.0647633	0.159874	-0.756596	0.0325723	0.407591	Non
b2220	atoC	179.332	163.157	186.436	173.322	128.657	182.609	176.308	11.9304	161.529	28.8444	0.916173	-0.126307	1.0915	0.0207837	0.114734	0.13669	-0.830365	0.0328505	0.409698	Non
b2776	ygcE	197.224	189.933	224.893	162.04	108.496	195.767	204.017	18.4437	155.434	44.0088	0.761872	-0.39238	1.31256	0.0440254	0.160377	0.276299	-0.943553	0.0329993	0.410181	Non
b3426	glpD	350.456	373.359	425.96	458.943	538.236	570.612	383.258	38.7131	522.597	57.4535	1.36356	0.447383	0.733372	0.0191005	0.0770032	0.041415	0.590281	0.0334986	0.415004	Non
b1432	insQ	254.896	273.763	271.92	258.7	233.439	332.322	266.86	10.4018	274.821	51.3747	1.02983	0.0424073	0.971033	0.012533	0.159316	0.15022	-0.565997	0.0340344	0.417847	Non
b3497	rsmJ	199.118	199.192	229.074	297.672	310.898	253.855	209.128	17.2737	287.475	29.8575	1.37464	0.459053	0.727463	0.0147555	0.0734393	0.0388643	0.733114	0.0340642	0.417847	Non
b2114	metG	2400.78	2470.88	2261.06	2597.77	2754.58	2189.38	2377.57	106.818	2513.91	291.784	1.05734	0.0804451	0.945766	0.00896919	0.0853837	0.0763734	0.327782	0.0342367	0.417916	Non
b2103	thiD	135.973	164.408	160.728	156.143	144.573	172.82	153.703	15.4647	157.846	14.2004	1.02695	0.03837	0.973755	0.0155688	0.0528445	0.050107	-0.873248	0.0343522	0.417916	Non
b2700	pncC	1040	1054.01	873.447	1159.67	1157.11	973.699	989.154	100.45	1096.83	106.639	1.10885	0.149068	0.901833	0.0169821	0.0584992	0.0475775	-0.431016	0.0346429	0.417916	Non
b1399	paaX	526.21	531.761	541.123	377.923	430.271	490.861	533.032	7.53745	433.018	56.5191	0.812369	-0.299793	1.23097	0.0031746	0.0963325	0.145971	-0.418816	0.0346768	0.417916	Non
b0283	paoD	1.89436	1.75168	1.88108	4.61507	1.06109	3.04883	1.84237	0.0788184	2.90833	1.78115	1.57858	0.658625	0.633482	0.0450647	0.909346	0.36492	-1.79275	0.0348523	0.417916	Non
b2254	arnC	95.9807	103.85	108.685	121.274	100.007	130.297	102.838	6.41203	117.193	15.5518	1.13958	0.188506	0.877514	0.0142314	0.0971403	0.074801	0.972057	0.0348528	0.417916	Non
b3817	yigF	88.6138	78.8258	82.5584	90.5067	97.8852	69.4812	83.3327	4.93969	85.9577	14.7383	1.0315	0.0447447	0.969461	0.0174814	0.128134	0.120428	-0.955622	0.0349145	0.417916	Non
b1527	yneK	129.448	132.127	133.139	151.272	131.309	128.532	131.571	1.90722	137.038	12.405	1.04155	0.0587314	0.960108	0.00225697	0.0816636	0.0752781	1.22171	0.0349664	0.417916	Non
b0111	ampE	303.097	283.773	325.427	276.392	274.026	305.364	304.099	20.8449	285.26	17.4504	0.938052	-0.0922606	1.06604	0.00721235	0.0328782	0.037364	-0.354715	0.0353529	0.419291	Non
b3828	metR	197.855	187.18	200.23	241.522	200.015	307.45	195.088	6.95109	249.662	54.1782	1.27974	0.35585	0.781409	0.0132991	0.239629	0.146318	0.794932	0.0353783	0.419291	Non
b3620	waaF	440.122	428.162	468.179	455.354	413.824	441.117	445.488	20.5413	436.765	21.1043	0.98042	-0.0285289	1.01997	0.00383217	0.0245834	0.0255752	0.343146	0.0354188	0.419291	Non
b1184	umuC	176.807	175.919	186.227	171.014	139.268	208.443	179.651	5.71216	172.908	34.6268	0.962469	-0.0551878	1.03899	0.0109521	0.167158	0.180448	-1.0023	0.0358014	0.421479	Non
b2251	nudI	359.086	353.09	293.03	211.781	196.301	240.536	335.068	36.5295	216.206	22.4473	0.645259	-0.63205	1.54977	0.0194686	0.0364804	0.0876175	-0.531884	0.0358296	0.421479	Non
b0618	citC	191.54	166.41	166.162	159.22	158.898	159.502	174.704	14.5812	159.206	0.302253	0.911292	-0.134014	1.09734	0.000272539	0.0745758	0.0898013	-1.29922	0.0359874	0.422003	Non
b1840	yebZ	536.313	548.528	588.568	639.7	755.759	733.163	557.803	27.3346	709.541	61.5296	1.27203	0.347129	0.786147	0.00730915	0.0650126	0.0401795	0.692345	0.0362082	0.423262	Non
b1915	yecF	485.587	453.937	493.051	466.635	532.665	455.238	477.525	20.7662	484.846	41.803	1.01533	0.0219512	0.9849	0.00644901	0.0544491	0.0528171	-0.383002	0.0364862	0.425101	Non
b1499	ydeO	67.9863	63.0607	59.7765	72.5592	70.297	68.9998	63.6078	4.13218	70.6186	1.80139	1.11022	0.150845	0.900723	0.00285027	0.0499065	0.0404892	1.16282	0.0365936	0.425101	Non
b3874	yihN	172.807	179.423	193.124	181.27	138.207	183.251	181.785	10.3623	167.576	25.4537	0.921836	-0.117418	1.08479	0.0148924	0.0985484	0.115969	0.873055	0.0368858	0.427165	Non
b3233	yhcB	1948.66	1980.91	1995.41	2242.41	2453.23	2003.24	1974.99	23.9272	2232.96	225.145	1.13062	0.177113	0.884471	0.00210105	0.102457	0.080151	-0.297399	0.037103	0.428254	Non
b0225	yafQ	589.355	652.628	592.749	824.303	691.298	830.083	611.577	35.5913	781.895	78.5124	1.27849	0.35444	0.782173	0.010051	0.0747506	0.045732	-0.329808	0.0372095	0.428254	Non
b0226	dinJ	2509.6	2558.46	2261.89	2945.95	3260.45	2653.44	2443.32	159.007	2953.28	303.572	1.20872	0.273478	0.827322	0.011506	0.0693865	0.0474924	-0.385611	0.0376212	0.430837	Non
b4544	arnE	44.8331	50.5486	58.5224	40.7665	31.0368	64.5068	51.3014	6.87565	45.4367	17.2168	0.885681	-0.175141	1.12907	0.0873491	0.241245	0.307541	-1.28443	0.0378357	0.430837	Non
b1389	paaB	26.1	30.5294	41.1747	32.3055	42.974	45.5719	32.6014	7.748	40.2838	7.03046	1.23565	0.305268	0.809292	0.0713404	0.154331	0.101079	1.3074	0.0380146	0.430837	Non
b4255	rraB	1893.51	1799.23	1641.14	1886.8	1914.73	1571.59	1777.96	127.526	1791.04	190.561	1.00736	0.0105735	0.992698	0.0131261	0.0582079	0.0573609	-0.472458	0.0380641	0.430837	Non
b3825	pldB	1153.87	1193.9	1144.74	1226.84	1290.28	1373.26	1164.17	26.1467	1296.79	73.4246	1.11392	0.155645	0.897731	0.00218726	0.0434717	0.0350347	0.344518	0.038192	0.430837	Non
b2079	baeR	305.833	301.54	292.403	292.801	336.895	302.315	299.925	6.85908	310.67	23.2041	1.03583	0.0507803	0.965414	0.00293796	0.058262	0.0543016	0.488956	0.0382427	0.430837	Non
b0037	caiC	207.748	218.21	242.241	204.345	152.266	232.032	222.733	17.6859	196.214	40.4998	0.88094	-0.182885	1.13515	0.0281899	0.126802	0.163393	-0.87269	0.0383897	0.43119	Non
b3890	yiiF	124.396	113.609	100.533	144.862	144.838	104.944	112.846	11.9497	131.548	23.0399	1.16573	0.221232	0.857832	0.0319004	0.116507	0.085735	-0.637435	0.038579	0.432015	Non
b1412	azoR	211.115	207.199	213.398	265.879	251.743	214.702	210.571	3.13497	244.108	26.4294	1.15927	0.213213	0.862614	0.00277248	0.11102	0.0826103	0.365724	0.0389004	0.43341	Non
b1038	csgF	46.3065	47.796	46.3999	46.6635	39.5255	57.9277	46.8341	0.834292	48.0389	9.27789	1.02572	0.0366429	0.974921	0.00591753	0.182625	0.17358	1.31129	0.039034	0.43341	Non
b1395	paaH	140.603	152.897	177.657	157.425	141.92	223.206	157.053	18.8733	174.184	43.1566	1.10908	0.149364	0.901648	0.0512118	0.174011	0.141466	1.20223	0.039166	0.43341	Non
b4156	yjeM	286.679	258.999	304.317	246.65	206.116	274.234	283.332	22.8435	242.333	34.2635	0.855299	-0.225499	1.16918	0.0196071	0.0709655	0.0970089	-0.661402	0.0392053	0.43341	Non
b4565	sgcB	31.9936	33.5323	31.3513	19.2295	21.487	34.4999	32.2924	1.12076	25.0721	8.24234	0.77641	-0.36511	1.28798	0.0196246	0.232474	0.385649	-1.21492	0.039392	0.43341	Non
b1486	ddpB	112.609	120.366	149.232	152.041	132.371	186.139	127.402	19.299	156.85	27.2049	1.23114	0.299996	0.812255	0.0451905	0.109003	0.0719156	1.24867	0.0396319	0.43341	Non
b1449	curA	820.677	785.506	747.833	1048.39	1221.84	973.218	784.672	36.4292	1081.15	127.508	1.37784	0.462405	0.725775	0.00941762	0.112334	0.0591718	-0.389973	0.0398208	0.43341	Non
b1055	yceA	407.076	447.18	443.307	686.364	759.473	714.228	432.521	22.1211	720.021	36.8972	1.66471	0.735269	0.600706	0.0045079	0.0450965	0.016273	0.39492	0.039957	0.43341	Non
b0842	mdfA	346.878	368.104	414.255	376.128	349.363	428.44	376.412	34.4486	384.644	40.2207	1.02187	0.0312095	0.9786	0.0164599	0.0545505	0.0522407	-0.536988	0.0401506	0.43341	Non
b3116	tdcC	357.612	340.327	231.373	229.728	158.102	217.109	309.771	68.4426	201.646	38.2347	0.650953	-0.619375	1.53621	0.072058	0.0733938	0.173205	-0.96945	0.04024	0.43341	Non
b4191	ulaR	153.653	153.398	154.666	151.785	123.086	155.169	153.906	0.671055	143.347	17.6276	0.931392	-0.102539	1.07366	0.000922226	0.111062	0.128026	-0.609608	0.0402468	0.43341	Non
b1864	yebC	1705.34	1580.27	1516.36	1524	1687.13	1540.62	1600.66	96.1269	1583.92	89.7696	0.989541	-0.015168	1.01057	0.00585427	0.0307306	0.0313836	-0.357412	0.0403314	0.43341	Non
b2430	yfeW	259.106	245.486	244.958	206.909	170.039	255.781	249.85	8.02008	210.91	43.0105	0.844145	-0.244438	1.18463	0.0112591	0.149483	0.209777	-0.729482	0.0404932	0.43341	Non
b3660	yicL	149.654	153.648	173.686	161.784	135.819	180.683	158.996	12.8778	159.429	22.5245	1.00272	0.00392059	0.997286	0.0196822	0.0829218	0.0824724	-0.527499	0.0405632	0.43341	Non
b0976	hyaE	29.6782	43.5419	46.8179	51.535	27.0577	67.0742	40.0127	9.09856	48.5556	20.1739	1.21351	0.279181	0.824059	0.1625	0.301748	0.204909	-1.84157	0.0409297	0.43563	Non
b0072	leuC	321.62	324.562	360.749	304.082	279.066	392.496	335.644	21.7917	325.215	59.595	0.968929	-0.0455375	1.03207	0.0204635	0.127559	0.135871	0.599191	0.0410046	0.43563	Non
b3296	rpsD	9521.87	9159.56	7975.14	11369.7	11287	8315.92	8885.53	808.959	10324.2	1739.75	1.16192	0.216506	0.860647	0.0263876	0.117905	0.0873337	0.483948	0.0411903	0.435792	Non
b2106	rcnA	117.45	132.127	155.711	126.145	103.456	159.181	135.096	19.3027	129.594	28.0221	0.959272	-0.0599878	1.04246	0.0531397	0.113627	0.12348	0.797948	0.0413098	0.435792	Non
b0515	allE	222.482	217.209	227.401	234.343	229.725	207.32	222.364	5.09728	223.796	14.4542	1.00644	0.00926241	0.9936	0.00254651	0.046671	0.0460755	0.519831	0.0413704	0.435792	Non
b1378	pfo	1923.4	1860.79	1588.05	1737.83	1847.35	1763.02	1790.75	178.312	1782.74	57.3594	0.995526	-0.00646853	1.00449	0.00551052	0.0734245	0.0740859	-0.347266	0.0415278	0.436218	Non
b3446	yrhB	27.5734	37.0356	41.3837	38.7153	32.8937	41.8812	35.3309	7.06121	37.8301	4.55871	1.07074	0.0986031	0.933937	0.0414245	0.122273	0.106652	1.23306	0.0418868	0.438207	Non
b4214	cysQ	1979.18	1861.79	1791.62	1770.65	2122.17	1555.86	1877.53	94.7649	1816.23	285.893	0.96735	-0.0478909	1.03375	0.0136654	0.11306	0.120821	-0.409089	0.0420794	0.438207	Non
b3098	yqjD	3445.83	3554.67	3404.54	4084.6	5273.6	3676.4	3468.35	77.5543	4344.87	829.798	1.25272	0.325063	0.798263	0.00734527	0.215633	0.137407	-0.394824	0.0423019	0.438207	Non
b0375	yaiV	81.8783	84.8316	76.4972	91.5323	76.6635	69.9625	81.069	4.22573	79.3861	11.0396	0.979241	-0.030264	1.0212	0.0124676	0.0958839	0.0999923	-1.38269	0.0423048	0.438207	Non
b1812	pabB	338.879	385.621	357.405	378.949	372.441	401.964	360.635	23.5377	384.451	15.5113	1.06604	0.0922614	0.938051	0.0045293	0.03929	0.0345728	0.397469	0.0423048	0.438207	Non
b3933	ftsN	901.503	931.646	903.127	834.046	881.232	960.22	912.092	16.9539	891.833	63.7513	0.977788	-0.0324058	1.02272	0.00228542	0.055052	0.0575816	0.358733	0.0426436	0.440493	Non
b4293	fecI	60.6194	58.8066	75.2431	71.5336	70.0317	95.7973	64.8897	9.01204	79.1209	14.4617	1.21931	0.286069	0.820133	0.0436621	0.115898	0.077955	1.07985	0.0430382	0.443341	Non
b1351	racC	22.5218	30.7796	26.3351	39.9973	31.0368	33.6976	26.5455	4.13293	34.9105	4.60176	1.31512	0.395196	0.760386	0.035299	0.104521	0.0604325	-1.33677	0.0434982	0.44537	Non
b2507	guaA	1682.19	1701.64	1749.4	1870.39	1839.13	1879.04	1711.08	34.5872	1862.85	20.9956	1.0887	0.122609	0.918525	0.000391854	0.0130539	0.0110134	0.210071	0.0435078	0.44537	Non
b0355	frmB	452.12	438.171	431.185	345.361	376.155	325.583	440.492	10.6585	349.033	25.4855	0.792371	-0.335752	1.26204	0.00303888	0.0425093	0.067706	-0.404165	0.0437684	0.44537	Non
b4364	yjjP	176.596	140.886	160.101	114.095	79.051	142.813	159.194	17.8725	111.986	31.9335	0.703458	-0.507463	1.42155	0.0550641	0.138661	0.280206	-0.814723	0.0437722	0.44537	Non
b2867	xdhB	134.289	139.384	129.376	99.4805	88.6007	116.337	134.35	5.00412	101.473	13.9749	0.755287	-0.404902	1.324	0.00882309	0.0811061	0.142177	-0.670579	0.0438698	0.44537	Non
b1260	trpA	252.581	244.986	246.839	266.905	271.903	268.297	248.135	3.95996	269.035	2.5797	1.08423	0.116668	0.922316	0.000263203	0.0099031	0.00842423	0.416484	0.0439517	0.44537	Non
b1442	ydcU	152.18	136.131	165.326	158.451	131.84	182.769	151.212	14.6215	157.687	25.4732	1.04282	0.0604856	0.958941	0.0268671	0.0965884	0.0888196	0.739038	0.0447119	0.451844	Non
b3485	yhhJ	236.374	231.723	256.663	185.372	184.894	262.039	241.586	13.2619	210.768	44.402	0.872435	-0.196881	1.14622	0.0198911	0.144685	0.190089	-0.547645	0.0449798	0.453323	Non
b3376	yhfS	212.589	220.712	228.655	194.089	142.451	245.511	220.652	8.0335	194.017	51.53	0.879289	-0.185591	1.13728	0.016632	0.20665	0.267284	-1.12155	0.0451987	0.454301	Non
b0454	ybaZ	159.757	156.15	158.22	148.964	112.21	165.76	158.042	1.8101	142.311	27.3879	0.900463	-0.151261	1.11054	0.0037912	0.164509	0.202889	-0.678719	0.046436	0.465483	Non
b0829	gsiA	533.366	580.558	450.205	597.396	509.056	728.83	521.377	65.9988	611.761	110.589	1.17336	0.230642	0.852256	0.0393589	0.113418	0.0823799	0.541435	0.046629	0.465889	Non
b1638	pdxH	175.333	183.677	175.776	272.802	241.132	223.688	178.262	4.69443	245.874	24.8982	1.37928	0.463919	0.725014	0.00458679	0.110007	0.0578249	0.616724	0.0467264	0.465889	Non
b4305	sgcX	383.712	306.545	356.778	216.139	172.957	269.741	349.012	39.1655	219.612	48.4853	0.629241	-0.668316	1.58922	0.0426134	0.0860979	0.21745	-0.682915	0.047169	0.46685	Non
b3231	rplM	17873.5	16954.3	16975.5	23800.4	26728.2	20359.4	17267.7	524.668	23629.4	3187.85	1.36841	0.452501	0.730775	0.00705056	0.15036	0.0802972	-0.364389	0.0471983	0.46685	Non
b4085	alsE	154.916	180.924	183.719	101.532	72.6844	118.423	173.186	15.8839	97.5463	23.1282	0.563245	-0.828166	1.77543	0.0374027	0.0929358	0.292947	-0.82407	0.0475081	0.468671	Non
b0694	kdpE	186.489	189.682	155.084	145.631	128.126	171.537	177.085	19.12	148.431	21.8402	0.838191	-0.254648	1.19304	0.0273254	0.0648317	0.0922786	-0.586267	0.0477506	0.469821	Non
b3726	pstA	215.325	202.445	244.331	202.294	184.629	241.82	220.7	21.4543	209.581	29.2836	0.949618	-0.0745804	1.05305	0.0233621	0.0711301	0.0788779	-0.909043	0.0479498	0.470157	Non
b2501	ppk	825.518	832.801	789.426	828.406	782.021	754.665	815.915	23.2275	788.364	37.2773	0.966233	-0.0495575	1.03495	0.00231529	0.0261233	0.0279811	0.28517	0.0480369	0.470157	Non
b0191	arfB	623.454	576.805	442.053	442.021	547.255	413.196	547.437	94.1985	467.491	70.5655	0.853963	-0.227755	1.17101	0.0446742	0.0750267	0.102882	0.60265	0.0483145	0.471636	Non
b2952	yggT	301.203	310.298	306.407	374.59	381.726	367.464	305.969	4.56368	374.593	7.13103	1.22428	0.291938	0.816804	0.00048838	0.012026	0.00802335	-0.270383	0.0485011	0.472221	Non
b3237	argR	952.651	1008.72	867.595	602.267	557.336	583.128	942.989	71.057	580.91	22.5476	0.616031	-0.698925	1.62329	0.0050306	0.0285908	0.0753393	0.318226	0.0487193	0.47311	Non
b0659	ybeY	334.88	336.073	388.129	360.488	406.131	432.131	353.027	30.4048	399.583	36.2673	1.13188	0.178716	0.883489	0.0134453	0.0532134	0.0415359	-0.405274	0.0490598	0.47518	Non
b0232	yafN	86.7194	87.5842	90.0827	61.5343	55.707	62.5812	88.1288	1.74654	59.9408	3.70375	0.68015	-0.556074	1.47026	0.00210624	0.031202	0.0674485	-0.417665	0.0494868	0.477144	Non
b4178	nsrR	1059.58	1072.03	1222.7	1297.35	1507.8	1755.64	1118.1	90.7983	1520.26	229.401	1.35968	0.44327	0.735466	0.0210766	0.12378	0.0669537	-0.467346	0.0495185	0.477144	Non
b1195	ymgE	178.28	181.675	170.133	254.855	283.841	235.402	176.696	5.93164	258.032	24.3754	1.46032	0.546283	0.684782	0.0054545	0.0990044	0.0464258	-0.517656	0.0500032	0.480572	Non
b2839	lysR	193.645	204.447	198.349	173.065	147.491	189.99	198.814	5.41564	170.182	21.3957	0.855988	-0.224338	1.16824	0.0058904	0.0883689	0.120605	-0.588209	0.0502584	0.481783	Non
b2312	purF	693.966	720.193	728.813	874.556	866.642	746.642	714.324	18.1499	829.28	71.6764	1.16093	0.215281	0.861378	0.00377731	0.0764698	0.0567385	0.354315	0.050443	0.482312	Non
b4262	lptG	822.992	818.287	927.999	719.695	766.635	815.16	856.426	62.0283	767.163	47.7347	0.895773	-0.158795	1.11635	0.0077513	0.0331069	0.0412594	0.344752	0.0510547	0.486913	Non
b4141	yjeH	271.735	278.017	298.046	281.776	236.092	366.18	282.6	13.7412	294.683	65.9976	1.04276	0.0604026	0.958996	0.0187308	0.191687	0.176289	-0.651614	0.0512158	0.487204	Non
b3700	recF	239.531	238.98	279.654	222.805	225.746	329.113	252.721	23.3256	259.221	60.5455	1.02572	0.0366373	0.974925	0.0370792	0.165371	0.157181	0.815129	0.0520486	0.492236	Non
b2888	uacT	185.015	195.188	208.382	165.117	104.517	215.343	196.195	11.7156	161.659	55.4941	0.823972	-0.279332	1.21363	0.0352576	0.241844	0.356213	-1.03586	0.0520697	0.492236	Non
b1730	ydjO	63.3557	72.5698	67.0918	75.1231	92.0493	68.1974	67.6724	4.63442	78.4566	12.2703	1.15936	0.213327	0.862546	0.0184221	0.12008	0.089338	1.12402	0.0523451	0.492236	Non
b2470	acrD	457.803	492.223	549.275	412.793	282.78	601.421	499.767	46.2003	432.331	160.217	0.865065	-0.209119	1.15598	0.0589247	0.255094	0.340881	0.784142	0.0525044	0.492236	Non
b4160	psd	400.762	422.657	423.034	448.688	455.206	461.175	415.484	12.7513	455.023	6.24578	1.09516	0.131147	0.913105	0.000724574	0.0220596	0.0183925	0.301951	0.0526328	0.492236	Non
b3250	mreC	362.874	368.855	450.623	388.435	390.745	514.449	394.117	49.0264	431.21	72.0967	1.09412	0.129765	0.91398	0.0357734	0.0957304	0.0799693	0.551466	0.0526688	0.492236	Non
b0660	ybeZ	986.959	1047.26	1131.15	960.704	1141.2	1128.87	1055.12	72.4189	1076.92	100.838	1.02066	0.0295036	0.979757	0.0110539	0.0502559	0.0482419	-0.389887	0.053788	0.500063	Non
b1350	recE	232.374	253.994	271.084	289.211	197.097	314.831	252.484	19.3991	267.047	61.9178	1.05768	0.0808974	0.945469	0.0306411	0.180184	0.161069	-0.94036	0.0541102	0.500063	Non
b3115	tdcD	203.959	231.222	185.6	209.217	155.184	183.732	206.927	22.9557	182.711	27.0308	0.882972	-0.17956	1.13254	0.0282291	0.0681947	0.0874694	-0.926426	0.0541209	0.500063	Non
b0379	yaiY	45.2541	47.2955	49.326	39.9973	31.8326	64.9881	47.2919	2.036	45.606	17.2747	0.964352	-0.052368	1.03697	0.0280484	0.330254	0.355122	1.00332	0.0542063	0.500063	Non
b1643	ydhI	112.398	124.37	123.942	143.067	145.104	142.813	120.237	6.79152	143.661	1.25538	1.19482	0.256795	0.836945	0.000848969	0.0587519	0.0411544	0.391386	0.0542123	0.500063	Non
b0592	fepB	106.926	113.86	139.827	157.682	145.899	196.73	120.204	17.3438	166.77	26.606	1.38739	0.472376	0.720777	0.0395926	0.113375	0.0589007	0.833922	0.0546003	0.500063	Non
b4309	nanS	159.757	173.167	179.956	159.22	147.491	157.095	170.96	10.2787	154.602	6.24923	0.904316	-0.145101	1.10581	0.00418008	0.0295623	0.0361492	-0.523669	0.0546185	0.500063	Non
b0482	ybaP	137.657	139.384	156.129	120.761	109.822	177.955	144.39	10.2033	136.18	36.5898	0.943137	-0.0844607	1.06029	0.0326573	0.199021	0.223743	0.610331	0.0546709	0.500063	Non
b1327	ycjY	155.758	152.897	171.805	204.858	196.566	194.323	160.153	10.1916	198.582	5.54947	1.23995	0.310282	0.806484	0.00305875	0.0521924	0.0339468	0.439042	0.0547132	0.500063	Non
b1877	yecT	51.7791	52.5505	48.281	63.5854	45.0962	52.151	50.8702	2.27525	53.6109	9.33068	1.05388	0.0757046	0.948879	0.0133892	0.144895	0.130459	0.935179	0.0549338	0.500851	Non
b3130	yhaV	304.149	281.771	235.971	234.856	267.924	230.106	273.964	34.7533	244.295	20.6006	0.891707	-0.165358	1.12144	0.0183991	0.0618036	0.0777265	-0.613024	0.0552516	0.50252	Non
b2930	yggF	139.13	136.381	167.834	142.298	103.456	183.571	147.782	17.4201	143.108	40.0639	0.968378	-0.0463582	1.03265	0.0567605	0.18248	0.194592	1.20331	0.0556774	0.505161	Non
b3725	pstB	481.798	439.673	387.92	383.564	360.239	372.92	436.464	47.0211	372.241	11.6773	0.852856	-0.229625	1.17253	0.00581287	0.0702114	0.0965285	0.600736	0.0562003	0.508668	Non
b0099	mutT	74.7218	73.3205	87.9927	72.3028	63.6652	73.6532	78.6783	8.09681	69.8737	5.41899	0.888094	-0.171216	1.12601	0.0137275	0.0476407	0.0604033	0.64266	0.0565041	0.510179	Non
b3374	frlD	161.441	141.386	186.018	144.862	114.863	190.632	162.948	22.354	150.119	38.1572	0.921267	-0.118309	1.08546	0.0599757	0.141081	0.166226	1.12253	0.0569352	0.511593	Non
b0008	talB	4838.61	4511.09	4772.09	8875.55	10181.9	6064.76	4707.26	173.115	8374.08	2103.89	1.77897	0.831043	0.562123	0.0158921	0.392106	0.123898	-0.463284	0.0571696	0.512465	Non
b1056	yceI	101.453	91.0876	111.82	149.477	141.125	141.369	101.454	10.366	143.99	4.75327	1.41927	0.505153	0.704586	0.0058014	0.107416	0.0533259	0.445666	0.0574045	0.513337	Non
b0189	rof	671.654	719.442	723.17	833.533	902.985	602.865	704.755	28.7269	779.794	157.111	1.10648	0.145971	0.903771	0.0141255	0.185575	0.151578	-0.42121	0.0577117	0.514746	Non
b4234	yjgA	1766.59	1615.8	1705.3	1830.39	1998.29	1738.79	1695.9	75.8325	1855.82	131.605	1.0943	0.13001	0.913825	0.00545406	0.0434189	0.0362581	-0.25331	0.0578381	0.514746	Non
b0787	ybhM	99.138	108.104	110.566	121.274	103.721	112.967	105.936	6.01442	112.654	8.7805	1.06342	0.0887082	0.940364	0.00761118	0.0436793	0.038625	-0.748437	0.0582193	0.51568	Non
b2833	ygdR	716.488	706.179	655.66	760.718	779.368	611.37	692.776	32.5535	717.152	92.0833	1.03519	0.0498906	0.96601	0.0103777	0.0944077	0.0880989	-0.414329	0.0585379	0.51568	Non
b1310	ycjN	130.079	131.376	144.425	143.836	100.803	164.797	135.293	7.93468	136.479	32.6252	1.00876	0.0125857	0.991314	0.024114	0.192645	0.189313	-1.15039	0.0585759	0.51568	Non
b0758	galT	301.834	307.546	264.187	193.577	181.446	258.99	291.189	23.5581	211.337	41.7115	0.725774	-0.462407	1.37784	0.0274647	0.0974684	0.185038	-0.535212	0.0588772	0.51568	Non
b2667	ygaV	119.134	138.884	160.728	115.12	120.168	110.721	139.582	20.8057	115.336	4.72746	0.8263	-0.275263	1.21021	0.0105085	0.0956138	0.140038	0.61328	0.0590712	0.51568	Non
b3997	hemE	1318.05	1333.78	1297.73	1124.28	1293.46	1213.75	1316.52	18.0725	1210.5	84.6377	0.919468	-0.121129	1.08759	0.00165088	0.0538208	0.0636615	0.247318	0.0590775	0.51568	Non
b3604	lldR	97.2436	100.096	138.573	169.732	133.962	206.518	111.971	23.082	170.071	36.279	1.51888	0.603011	0.658378	0.0756351	0.168891	0.0732079	1.04407	0.059548	0.51568	Non
b1131	purB	287.311	305.294	318.738	440.227	444.595	440.796	303.781	15.7683	441.873	2.37496	1.45458	0.5406	0.687485	0.000479859	0.0688947	0.0325621	0.363099	0.0597327	0.51568	Non
b0223	yafJ	709.331	702.175	690.565	757.385	712.52	695.132	700.69	9.47091	721.679	32.1209	1.02995	0.0425801	0.970917	0.00103476	0.0346064	0.0326228	0.318297	0.0597991	0.51568	Non
b1769	ydjE	196.592	209.451	225.938	209.986	172.427	210.209	210.661	14.7105	197.54	21.7494	0.937718	-0.0927736	1.06642	0.013224	0.0576106	0.0655175	-0.67316	0.0599184	0.51568	Non
b4357	lgoR	315.726	249.49	224.475	161.528	140.859	169.451	263.23	47.1516	157.279	14.7615	0.597496	-0.742999	1.67365	0.0289167	0.0653938	0.183175	-0.570072	0.0599523	0.51568	Non
b1841	yobA	302.255	326.314	344.864	296.903	377.216	362.169	324.478	21.3639	345.429	42.6932	1.06457	0.0902709	0.939346	0.0139966	0.0797647	0.0703821	-0.352077	0.0599539	0.51568	Non
b2109	yehB	342.668	345.833	338.803	326.645	231.317	336.815	342.435	3.52058	298.259	58.1961	0.870995	-0.199263	1.14811	0.00345037	0.162311	0.213952	-1.03975	0.0599637	0.51568	Non
b4676	yoaK	103.769	109.105	76.7062	148.452	172.427	107.19	96.5266	17.3711	142.689	32.9976	1.47824	0.563881	0.67648	0.0715813	0.176671	0.0808492	-0.657253	0.0600462	0.51568	Non
b4051	qorA	1658.82	1630.07	1565.89	1948.84	2318.21	1812.61	1618.26	47.5772	2026.55	261.605	1.2523	0.324583	0.798529	0.00652781	0.131345	0.0837523	-0.384132	0.0601507	0.51568	Non
b0974	hyaC	87.3509	105.351	128.749	122.043	97.3547	159.181	107.151	20.7578	126.193	31.1213	1.17772	0.235992	0.849101	0.0821747	0.149782	0.107989	0.956679	0.0602941	0.51568	Non
b2125	yehT	158.284	159.153	182.883	111.531	104.517	149.553	166.773	13.9579	121.867	24.2319	0.730735	-0.45258	1.36849	0.0286236	0.0978148	0.183183	-0.612767	0.0606051	0.517154	Non
b1202	ycgV	395.92	411.145	412.792	369.462	256.518	481.073	406.619	9.30206	369.018	112.278	0.907526	-0.139989	1.1019	0.011972	0.258489	0.313851	-0.726764	0.0610904	0.519242	Non
b1307	pspD	103.979	107.854	112.865	80.5074	92.0493	117.139	108.233	4.45489	96.5653	18.7288	0.892202	-0.164558	1.12082	0.0137308	0.142696	0.179261	-0.626467	0.0612675	0.519242	Non
b2745	truD	802.365	796.766	761.001	844.558	948.081	724.497	786.711	22.4408	839.046	111.894	1.06652	0.092916	0.937626	0.00654292	0.1171	0.102947	0.486357	0.0615149	0.520157	Non
b3438	gntR	404.55	417.902	429.304	336.131	323.897	349.01	417.252	12.3896	336.346	12.5582	0.806098	-0.310973	1.24054	0.00190691	0.0154816	0.0238255	-0.335096	0.0621754	0.524552	Non
b1337	abgB	169.229	177.421	200.648	218.96	155.449	244.227	182.433	16.2982	206.212	45.7412	1.13035	0.176763	0.884685	0.0340847	0.171794	0.134458	0.782222	0.0625396	0.526434	Non
b3704	rnpA	901.924	907.623	733.62	1685.01	1440.69	1272.97	847.722	98.8563	1466.22	207.208	1.7296	0.790441	0.578167	0.0283455	0.125021	0.0417916	-0.621514	0.0627762	0.527235	Non
b3906	rhaR	126.711	126.622	123.524	116.659	76.133	142.974	125.619	1.81484	111.922	33.6713	0.890962	-0.166564	1.12238	0.00747579	0.257057	0.323825	-1.07894	0.0632314	0.528078	Non
b1021	pgaD	91.5605	107.854	102.832	114.351	122.025	89.8602	100.749	8.34401	108.745	16.7992	1.07937	0.110192	0.926465	0.022006	0.10078	0.0865031	0.754561	0.0632414	0.528078	Non
b1393	paaF	75.9847	76.5736	90.9188	93.5834	93.9062	112.807	81.159	8.4573	100.099	11.0065	1.23336	0.3026	0.81079	0.0197081	0.0702191	0.0461606	1.09193	0.0633079	0.528078	Non
b3780	rhlB	769.529	745.717	763.927	1355.04	1514.17	1447.23	759.724	12.4499	1438.81	79.9002	1.89386	0.92133	0.528022	0.00156524	0.0800616	0.0223217	0.425503	0.0636331	0.528078	Non
b1249	clsA	1274.48	1334.03	1306.72	1131.46	1226.62	1157.11	1305.08	29.8103	1171.73	49.2328	0.897823	-0.155497	1.11381	0.00165076	0.0226499	0.0280986	0.236556	0.0637263	0.528078	Non
b2343	yfcZ	12626.9	11293.4	7281.03	8218.16	7717.28	4661.33	10400.4	2782.56	6865.59	1925.3	0.660125	-0.599188	1.51486	0.129045	0.0960554	0.220429	-0.856233	0.0640312	0.529428	Non
b2516	rodZ	524.947	476.709	555.545	506.889	566.09	518.782	519.067	39.7459	530.587	31.3162	1.02219	0.0316684	0.978288	0.00777337	0.0405469	0.0388053	-0.266476	0.0642488	0.530053	Non
b2668	ygaP	120.397	103.85	127.704	134.35	120.699	128.693	117.317	12.2218	127.914	6.85889	1.09033	0.124758	0.917158	0.00960815	0.0699854	0.0588702	-0.545003	0.0649579	0.534217	Non
b2389	yfeO	415.495	377.113	387.502	367.667	357.321	397.15	393.37	19.8528	374.046	20.6664	0.950876	-0.0726713	1.05166	0.0047961	0.0269558	0.0298129	0.402405	0.0650401	0.534217	Non
b2001	yeeR	190.278	194.937	214.652	177.168	144.043	217.429	199.956	12.9389	179.546	36.7513	0.897932	-0.155323	1.11367	0.0227817	0.137073	0.170006	-0.816736	0.0653846	0.535867	Non
b3346	yheO	446.016	455.688	442.471	508.684	511.444	478.826	448.058	6.84116	499.651	18.0877	1.11515	0.157234	0.896742	0.00095069	0.0271537	0.0218356	-0.295234	0.0656948	0.537228	Non
b2616	recN	881.507	865.583	795.905	587.396	580.68	546.542	847.665	45.527	571.539	21.907	0.674252	-0.568641	1.48313	0.00354087	0.0192242	0.0422867	-0.390692	0.065987	0.538282	Non
b1608	rstA	176.386	170.664	193.96	266.649	255.987	234.599	180.337	12.1401	252.412	16.3212	1.39967	0.485086	0.714454	0.00748702	0.0490061	0.0250149	0.413738	0.0663188	0.538282	Non
b3717	cbrC	85.246	86.333	104.504	94.3526	67.1137	92.1067	92.0278	10.8187	84.5243	15.1198	0.918465	-0.122703	1.08877	0.0361699	0.090218	0.106947	-0.698221	0.0664595	0.538282	Non
b0762	acrZ	386.659	431.915	323.127	799.946	775.92	683.098	380.567	54.6492	752.988	61.7072	1.97859	0.984475	0.50541	0.0202409	0.166669	0.0425737	-0.388021	0.0666176	0.538282	Non
b0808	ybiO	342.668	365.101	424.706	413.562	404.539	453.473	377.492	42.3992	423.858	26.041	1.12283	0.167136	0.890609	0.011869	0.0754968	0.0598828	-0.376131	0.066677	0.538282	Non
b4547	ypfN	217.851	189.682	181.629	134.863	139.533	124.841	196.387	19.0192	133.079	7.50639	0.677635	-0.561419	1.47572	0.00939572	0.0381223	0.0830207	-0.432908	0.0667779	0.538282	Non
b3675	yidG	99.5589	115.111	115.373	112.556	105.313	112.646	110.014	9.05543	110.172	4.20823	1.00143	0.00206622	0.998569	0.00540777	0.0532403	0.053088	0.765039	0.0672262	0.540272	Non
b1734	chbF	233.848	230.722	220.504	252.034	206.647	228.02	228.358	6.97882	228.9	22.7066	1.00238	0.00342268	0.99763	0.00521435	0.0747425	0.0743887	-0.657091	0.0674174	0.540644	Non
b1335	ogt	200.17	212.705	214.443	274.34	311.959	263.162	209.106	7.78715	283.154	25.5648	1.35412	0.437353	0.738489	0.0057831	0.0829807	0.0452548	0.382502	0.0682102	0.545079	Non
b1387	paaZ	186.068	201.944	231.164	238.702	163.407	311.141	206.392	22.8745	237.75	73.8713	1.15193	0.204059	0.868105	0.0592302	0.256533	0.193324	1.06888	0.0682628	0.545079	Non
b1023	pgaB	165.44	191.684	175.567	198.705	157.571	187.262	177.564	13.2354	181.179	21.2305	1.02036	0.0290791	0.980046	0.0150232	0.0666278	0.0639953	-0.774542	0.0687791	0.545696	Non
b1254	yciB	279.733	283.773	309.751	372.026	374.298	426.996	291.086	16.2902	391.107	31.1018	1.34361	0.426119	0.744261	0.00765465	0.0570225	0.0315862	-0.364733	0.069175	0.547672	Non
b3571	malS	351.298	338.075	387.293	337.669	257.048	403.568	358.889	25.4719	332.762	73.3832	0.927201	-0.109046	1.07851	0.0269211	0.151644	0.176391	0.538902	0.0700792	0.553656	Non
b1043	csgC	46.3065	43.7921	50.5801	47.6891	35.2811	53.1138	46.8929	3.43178	45.3613	9.14137	0.967339	-0.0479066	1.03376	0.0253668	0.138841	0.148375	1.31432	0.0708125	0.556433	Non
b3320	rplC	217124	217464	200568	253454	263619	227053	211719	9658.55	248042	18874.4	1.17156	0.228436	0.85356	0.00597075	0.0510758	0.037212	-0.239301	0.0708293	0.556433	Non
b2553	glnB	1134.72	1096.05	1047.55	1296.84	1368.27	987.338	1092.77	43.6763	1217.48	202.485	1.11412	0.155904	0.89757	0.0114334	0.148745	0.119834	-0.363249	0.0708784	0.556433	Non
b3441	yhhY	100.611	111.858	98.4431	97.1729	63.3999	98.2043	103.637	7.20102	86.2591	19.8033	0.832316	-0.264796	1.20147	0.0274371	0.144395	0.208438	0.592088	0.071168	0.556627	Non
b2429	murP	279.102	274.764	300.763	229.984	172.427	301.192	284.877	13.9284	234.534	64.5032	0.823284	-0.280538	1.21465	0.0231285	0.192904	0.284605	-0.857643	0.0712696	0.556627	Non
b2025	hisF	402.024	414.399	402.969	477.404	481.733	332.803	406.464	6.88782	430.647	84.7624	1.0595	0.0833779	0.943845	0.00573681	0.193313	0.172212	0.509964	0.071351	0.556627	Non
b1802	yeaW	135.131	141.136	155.92	149.99	101.864	175.869	144.062	10.6994	142.574	37.5556	0.989672	-0.0149776	1.01044	0.0336488	0.201008	0.205226	-0.783924	0.0730632	0.568077	Non
b3538	bcsG	283.943	270.76	309.751	285.878	217.523	343.715	288.151	19.833	282.372	63.1692	0.979943	-0.0292301	1.02047	0.0264838	0.16485	0.171667	0.581918	0.0731233	0.568077	Non
b1522	yneF	149.444	160.404	183.928	143.324	114.863	213.739	164.592	17.6193	157.308	50.8999	0.955748	-0.0652976	1.0463	0.0595763	0.227338	0.248877	0.860397	0.0733045	0.568151	Non
b4037	malM	375.714	381.617	366.183	408.434	408.518	313.708	374.505	7.78764	376.887	54.7143	1.00636	0.00914744	0.99368	0.00519239	0.128545	0.126925	-0.413213	0.0734376	0.568151	Non
b3983	rplK	26151.2	23791.4	23658.7	42649.4	43143.8	27010	24533.8	1402.28	37601.1	9175.44	1.53263	0.616006	0.652475	0.0239898	0.301983	0.128561	-0.459124	0.0738783	0.570377	Non
b2385	ypdF	109.031	108.855	141.499	114.864	80.3773	162.39	119.795	18.7965	119.21	41.1788	0.995123	-0.00705361	1.0049	0.0932239	0.224106	0.226308	1.43357	0.074477	0.573569	Non
b4356	lgoT	351.508	339.577	356.151	253.829	229.46	306.487	349.079	8.55006	263.259	39.3699	0.754153	-0.40707	1.32599	0.00630023	0.0973543	0.171173	-0.510483	0.074606	0.573569	Non
b2887	ygfT	442.858	468.701	510.19	313.312	227.338	455.077	473.916	33.9676	331.909	115.003	0.700354	-0.513844	1.42785	0.0427152	0.201134	0.410062	-0.846058	0.0747532	0.573569	Non
b3083	higB	102.295	104.851	97.398	75.6359	88.866	77.5044	101.515	3.78721	80.6688	7.16022	0.794651	-0.331607	1.25841	0.00569561	0.0475111	0.0752389	0.702871	0.075083	0.574055	Non
b3470	tusA	196.382	212.454	192.079	272.546	276.413	309.215	200.305	10.7393	286.058	20.1478	1.42811	0.514109	0.700225	0.00649512	0.0522808	0.0256341	0.468837	0.0752352	0.574055	Non
b4313	fimE	131.973	107.854	111.193	117.172	106.374	102.697	117.007	13.0687	108.748	7.52341	0.929414	-0.105606	1.07595	0.0132907	0.0585657	0.0677992	0.587674	0.0752783	0.574055	Non
b2369	evgA	1172.61	1167.12	1053.4	929.681	963.997	826.874	1131.04	67.2945	906.851	71.3555	0.801782	-0.318719	1.24722	0.0080523	0.0328534	0.0511056	-0.329565	0.0761752	0.579263	Non
b3216	yhcD	353.824	352.339	392.518	297.159	228.664	357.194	366.227	22.7811	294.339	64.3114	0.803707	-0.315258	1.24423	0.0233772	0.135042	0.209061	0.71205	0.076404	0.579263	Non
b1713	pheT	5511.73	5197.75	5289.38	5782.94	6281.9	5041.8	5332.96	161.464	5702.21	623.98	1.06924	0.0965865	0.935243	0.00569853	0.0906812	0.079317	0.264845	0.0764273	0.579263	Non
b2163	yeiL	61.4613	86.5833	77.9602	80.251	62.0736	73.0114	75.3349	12.7651	71.7786	9.15119	0.952793	-0.0697646	1.04955	0.0371568	0.0841958	0.0927455	-0.845587	0.077322	0.583672	Non
b1129	phoQ	399.078	394.129	418.644	344.336	342.2	418.01	403.95	12.9637	368.182	43.1656	0.911454	-0.133759	1.09715	0.0064715	0.0830553	0.0999766	0.47345	0.0777037	0.584927	Non
b3214	gltF	153.653	147.142	160.31	146.913	126.8	157.737	153.701	6.5842	143.817	15.6991	0.935687	-0.0959015	1.06873	0.00804305	0.0706931	0.080745	-0.598337	0.077802	0.584927	Non
b2539	hcaF	69.4597	78.0751	75.6611	67.9441	59.9514	88.7369	74.3987	4.44428	72.2108	14.8595	0.970593	-0.0430617	1.0303	0.021143	0.152758	0.162155	1.10926	0.0781545	0.586352	Non
b4211	qorB	249.003	270.26	282.998	329.209	323.897	412.073	267.42	17.1746	355.059	49.4466	1.32772	0.408953	0.75317	0.0153835	0.119755	0.0679326	-0.502977	0.0783389	0.586352	Non
b1451	yncD	243.53	240.231	304.526	295.108	279.331	372.92	262.762	36.2058	315.786	50.1038	1.20179	0.265191	0.832089	0.0376029	0.0973168	0.0673794	0.620319	0.0784632	0.586352	Non
b1630	rsxD	150.707	137.382	157.802	164.348	141.92	219.034	148.63	10.3669	175.101	39.6655	1.1781	0.236459	0.848826	0.0271766	0.200637	0.14456	0.661843	0.0788984	0.588424	Non
b2690	yqaB	462.644	515.746	439.754	270.238	247.498	333.445	472.715	38.984	283.727	44.533	0.600208	-0.736465	1.66609	0.0222637	0.057485	0.15957	0.408231	0.0792535	0.588583	Non
b2542	hcaD	175.965	176.92	206.919	171.527	129.187	217.59	186.601	17.6019	172.768	44.2144	0.925868	-0.111121	1.08007	0.0415217	0.167861	0.195818	0.794472	0.0793639	0.588583	Non
b3860	dsbA	833.727	787.257	864.878	1609.12	1828.25	1062.92	828.621	39.0615	1500.1	394.144	1.81035	0.856272	0.552378	0.0213038	0.40462	0.123458	-0.501326	0.0797163	0.588583	Non
b3522	yhjD	379.924	404.889	421.989	309.979	312.49	415.764	402.267	21.1547	346.078	60.363	0.860318	-0.217059	1.16236	0.0157768	0.11352	0.153376	-0.427922	0.079808	0.588583	Non
b2370	evgS	454.014	473.706	473.405	448.688	382.522	416.566	467.041	11.2831	415.925	33.0876	0.890553	-0.167227	1.1229	0.00330561	0.0534816	0.0674349	-0.343359	0.0798667	0.588583	Non
b2519	pbpC	323.724	325.813	372.244	323.311	272.699	426.515	340.594	27.4299	340.842	78.3919	1.00073	0.00104914	0.999273	0.0318592	0.166026	0.165784	-1.02431	0.0802918	0.590313	Non
b1040	csgD	53.4629	63.5611	52.2522	88.712	84.6217	77.5044	56.4254	6.2093	83.6127	5.6715	1.48183	0.567376	0.674843	0.0128387	0.0922075	0.0419925	-0.513701	0.080418	0.590313	Non
b2457	eutM	34.9403	38.7873	39.5026	36.1514	27.8535	57.2858	37.7434	2.45375	40.4303	15.1755	1.07119	0.0992099	0.933544	0.0419716	0.344021	0.299816	-0.718457	0.0806972	0.591198	Non
b3012	dkgA	306.675	299.288	275.473	415.613	583.332	394.743	293.812	16.3057	464.563	103.386	1.58116	0.660979	0.632449	0.0212428	0.280015	0.112004	-0.394837	0.0810125	0.591759	Non
b0093	ftsQ	2007.39	1903.33	1669.14	1261.2	1473.32	1391.23	1859.95	173.243	1375.25	106.96	0.739399	-0.435575	1.35245	0.0124601	0.0351863	0.06436	0.403251	0.0811383	0.591759	Non
b0208	yafC	266.683	288.528	267.322	273.828	260.231	233.636	274.178	12.4315	255.899	20.443	0.933331	-0.099539	1.07143	0.00623011	0.043853	0.0503417	0.406407	0.0812498	0.591759	Non
b1724	ydiZ	321.409	325.563	282.789	401.511	541.154	370.513	309.92	23.5882	437.726	90.9025	1.41238	0.498131	0.708023	0.0271861	0.208217	0.104379	-0.399495	0.0814438	0.592016	Non
b0642	leuS	5928.28	5831.11	5167.74	5257.85	5752.68	5134.71	5642.38	413.909	5381.75	327.087	0.953808	-0.0682288	1.04843	0.00766853	0.0357726	0.0393213	0.265892	0.0819795	0.594305	Non
b0408	secD	2199.35	2234.65	2166.17	2789.04	3064.68	2705.91	2200.05	34.2471	2853.21	187.796	1.29688	0.375048	0.77108	0.00176227	0.068774	0.0408905	0.285458	0.0820776	0.594305	Non
b2308	hisQ	111.557	119.365	142.544	169.989	131.575	153.083	124.488	16.1166	151.549	19.2528	1.21737	0.283771	0.821441	0.0282887	0.0826649	0.0557794	0.576728	0.0829575	0.597598	Non
b4300	sgcR	147.549	153.147	159.265	137.17	106.374	148.43	153.32	5.85959	130.658	21.7711	0.852189	-0.230755	1.17345	0.0109532	0.115193	0.158619	-0.610016	0.0830131	0.597598	Non
b2074	mdtA	449.383	391.126	353.225	227.933	185.69	310.98	397.911	48.4371	241.535	63.7429	0.607006	-0.720217	1.64743	0.0552551	0.103743	0.281561	0.562659	0.0839323	0.600714	Non
b1610	tus	180.806	188.431	220.295	254.085	245.111	257.385	196.511	20.9478	252.194	6.35194	1.28336	0.359925	0.779205	0.00461799	0.110247	0.0669378	-0.436396	0.0839372	0.600714	Non
b4535	yniD	47.7799	54.5525	48.281	43.8432	46.9531	42.3626	50.2044	3.77383	44.3863	2.34292	0.884111	-0.177701	1.13108	0.00682458	0.0354973	0.0454131	-0.520752	0.084193	0.600714	Non
b3209	elbB	1205.23	1112.32	1002.61	1009.16	1111.49	846.451	1106.72	101.424	989.034	133.66	0.893661	-0.162201	1.11899	0.0213022	0.0654262	0.0819231	-0.467415	0.0844629	0.600714	Non
b3981	secE	2734.19	2536.94	3047.35	2572.9	3040.28	3153.29	2772.82	257.388	2922.16	307.696	1.05386	0.0756773	0.948897	0.0168117	0.0566769	0.0510322	-0.298781	0.0845037	0.600714	Non
b3033	yqiB	424.546	466.949	338.176	361.514	388.623	319.966	409.89	65.6256	356.701	34.5804	0.870235	-0.200523	1.14911	0.0266968	0.0794501	0.104911	0.425633	0.0845736	0.600714	Non
b1838	pphA	210.484	206.949	235.553	210.242	246.172	261.557	217.662	15.5944	239.324	26.334	1.09952	0.136875	0.909487	0.0135596	0.0667109	0.055181	-0.428246	0.0853184	0.604557	Non
b1862	yebB	59.9879	64.3119	65.2107	66.9186	70.8275	70.6044	63.1702	2.7923	69.4502	2.19528	1.09941	0.136735	0.909576	0.00240322	0.0257792	0.0213279	-0.986632	0.0857367	0.604557	Non
b1374	pinR	78.3	87.0838	90.0827	97.4293	74.0108	118.744	85.1555	6.12344	96.728	22.3747	1.1359	0.183833	0.880361	0.02861	0.196966	0.152656	-1.09575	0.0857759	0.604557	Non
b0580	ybdJ	88.4033	85.8326	93.0089	104.865	105.048	102.216	89.0816	3.63592	104.043	1.5847	1.16795	0.223977	0.856202	0.00106928	0.0336205	0.0246465	0.466311	0.0859479	0.604557	Non
b3922	yiiS	675.233	654.379	620.547	788.408	864.52	618.27	650.053	27.5985	757.066	126.082	1.16462	0.219862	0.858647	0.0121614	0.153521	0.113187	-0.35516	0.0862588	0.604557	Non
b3609	secB	4236.62	3786.64	3799.99	5268.62	5840.75	4475.84	3941.08	256.031	5195.07	685.423	1.31818	0.398551	0.75862	0.0147425	0.10938	0.0629485	-0.328645	0.0864472	0.604557	Non
b2407	xapA	142.077	139.134	140.245	134.606	121.494	156.132	140.485	1.48608	137.411	17.4883	0.978117	-0.0319208	1.02237	0.00231561	0.115707	0.120943	-0.651286	0.086684	0.604557	Non
b0695	kdpD	788.263	796.266	819.105	687.902	657.343	824.948	801.211	16.0049	723.398	89.2627	0.90288	-0.147393	1.10757	0.00423962	0.0963395	0.11818	-0.404808	0.086778	0.604557	Non
b1535	dgcZ	514.633	573.802	595.257	710.208	752.576	698.021	561.231	41.7559	720.268	28.6349	1.28337	0.359941	0.779197	0.00508753	0.0578011	0.0350938	-0.332099	0.0869457	0.604557	Non
b2002	yeeS	68.1968	69.0664	81.3044	65.1238	54.1154	89.5392	72.8559	7.32953	69.5928	18.1298	0.955212	-0.0661069	1.04689	0.0450785	0.173285	0.189916	-1.23226	0.0870601	0.604557	Non
b1767	ansA	470.642	499.23	524.403	588.678	613.839	534.347	498.092	26.8984	578.955	40.6281	1.16235	0.217039	0.86033	0.00651819	0.0422722	0.0312885	0.287843	0.0877195	0.608004	Non
b4251	bdcR	106.926	111.357	109.73	101.019	86.7438	117.621	109.338	2.24148	101.794	15.453	0.931011	-0.10313	1.0741	0.00535281	0.125297	0.144555	0.471305	0.0881354	0.609167	Non
b4567	yjjZ	97.8751	72.5698	81.5134	85.1225	82.4995	85.3671	83.9861	12.8326	84.3297	1.58972	1.00409	0.00589046	0.995925	0.00495422	0.13748	0.136362	0.858766	0.0884328	0.609167	Non
b2994	hybC	899.398	1041.75	936.359	581.756	467.143	504.501	959.17	73.8675	517.8	58.452	0.539842	-0.889392	1.85239	0.0149528	0.0329308	0.112997	-0.376925	0.0884526	0.609167	Non
b1385	feaB	355.928	341.829	401.297	448.175	492.079	512.845	366.351	31.0739	484.366	33.0176	1.32214	0.40287	0.756352	0.00994485	0.0575738	0.0329361	-0.368031	0.0885408	0.609167	Non
b1822	rlmA	575.463	575.303	636.222	647.905	724.987	778.093	595.663	35.1256	716.995	65.4608	1.20369	0.267467	0.830777	0.00926012	0.0608155	0.0419743	0.44106	0.0898339	0.613768	Non
b3811	xerC	185.226	192.435	214.025	283.058	281.188	307.45	197.229	14.986	290.565	14.6525	1.47324	0.558993	0.678776	0.0065904	0.0612045	0.0281991	0.462694	0.0898578	0.613768	Non
b1944	fliL	41.6758	42.2907	43.8918	38.4589	21.7523	65.7905	42.6194	1.14399	42.0006	22.2317	0.985479	-0.0211031	1.01474	0.0244378	0.499066	0.513882	-1.66922	0.0898756	0.613768	Non
b2265	menF	376.766	357.594	405.686	371.77	401.621	364.736	380.015	24.21	379.376	19.5837	0.998317	-0.00243071	1.00169	0.00565649	0.0326088	0.0327189	0.370093	0.0901875	0.613768	Non
b1681	sufD	537.576	573.552	558.471	679.185	746.474	787.56	556.533	18.0659	737.74	54.713	1.3256	0.406645	0.754376	0.00414081	0.0651179	0.0370575	0.313118	0.090248	0.613768	Non
b4239	treC	243.951	265.255	306.407	328.696	253.6	356.392	271.871	31.7491	312.896	53.1863	1.1509	0.20276	0.868887	0.0341427	0.105409	0.0795799	0.558006	0.0903617	0.613768	Non
b1328	pgrR	203.749	209.451	213.398	204.345	204.524	207.962	208.866	4.85125	205.611	2.03844	0.984414	-0.0226629	1.01583	0.000396066	0.0153044	0.0157928	0.291016	0.0912798	0.617754	Non
b1629	rsxC	435.07	417.902	491.379	573.038	545.929	699.465	448.117	38.437	606.144	81.9471	1.35265	0.435784	0.739292	0.0199454	0.102026	0.0557626	0.435167	0.0917475	0.618832	Non
b3021	mqsA	386.87	391.126	336.713	347.412	336.895	319.485	371.57	30.2616	334.597	14.1048	0.900497	-0.151206	1.1105	0.00590506	0.0450686	0.0555787	-0.288423	0.091771	0.618832	Non
b0568	nfrA	574.411	586.314	613.44	536.63	489.161	624.689	591.388	20.0035	550.16	68.7693	0.930285	-0.104255	1.07494	0.00727224	0.0906566	0.104753	-0.399977	0.0920633	0.619374	Non
b1124	potC	234.058	232.724	235.762	332.285	361.565	336.494	234.181	1.52271	343.448	15.8303	1.46659	0.552467	0.681853	0.000515493	0.0595964	0.0277078	0.435909	0.0921836	0.619374	Non
b0880	cspD	5813.15	5608.39	5057.8	10555.7	10376.6	7179.83	5493.11	390.646	9370.72	1899.48	1.7059	0.770535	0.5862	0.0247944	0.249271	0.0856569	-0.531817	0.0925058	0.620421	Non
b3654	xanP	203.117	204.947	266.486	251.778	227.603	367.303	224.85	36.0694	282.228	74.6623	1.25518	0.327898	0.796696	0.0729921	0.189219	0.120102	-0.914211	0.0928932	0.621901	Non
b3731	atpC	2373.84	2115.03	2201.28	3315.16	3983.85	2629.21	2230.05	131.779	3309.41	677.337	1.48401	0.569496	0.673852	0.0208025	0.232659	0.105645	-0.411621	0.0932239	0.622996	Non
b2442	intZ	440.753	441.425	430.14	379.205	339.017	405.333	437.439	6.3304	374.519	33.4056	0.856161	-0.224046	1.168	0.00222018	0.0660144	0.0900591	0.358696	0.0936284	0.623584	Non
b0505	allA	110.083	104.601	107.639	84.8661	66.5832	93.2299	107.441	2.74664	81.5597	13.6276	0.759111	-0.397617	1.31733	0.00734688	0.110593	0.191918	-0.58486	0.0936464	0.623584	Non
b3883	yihV	508.95	421.155	374.126	293.57	294.717	309.697	434.744	68.4318	299.328	8.99796	0.688516	-0.538439	1.4524	0.00813862	0.0911915	0.192365	0.618422	0.0939665	0.624601	Non
b4089	alsR	560.519	542.272	490.752	349.976	294.452	242.943	531.181	36.1814	295.79	53.5291	0.556854	-0.844628	1.7958	0.021202	0.0708489	0.228481	0.539955	0.0944566	0.626741	Non
b0121	speE	770.161	818.287	804.265	1105.57	1122.63	963.269	797.571	24.7516	1063.82	87.4982	1.33383	0.415571	0.749723	0.00439028	0.0770589	0.0433136	-0.259837	0.0946877	0.627159	Non
b3431	glgX	1447.08	1423.37	1253.01	999.932	1058.43	1047.67	1374.48	105.868	1035.35	31.1378	0.753262	-0.408777	1.32756	0.00398435	0.0402332	0.0709077	0.262415	0.0949769	0.627959	Non
b2165	psuG	169.44	158.903	198.976	224.344	200.015	177.474	175.773	20.7739	200.611	23.4407	1.14131	0.190687	0.876189	0.0237525	0.070986	0.0544964	0.489573	0.0952619	0.628728	Non
b3993	thiE	81.2468	77.3244	99.2791	75.1231	49.3405	112.325	85.9501	11.7087	78.9296	31.6644	0.918319	-0.122933	1.08895	0.0939987	0.268518	0.318409	1.46261	0.0955019	0.629199	Non
b4060	yjcB	198.697	196.439	212.353	274.853	257.844	341.469	202.496	8.61041	291.389	44.1965	1.43898	0.52505	0.694935	0.011093	0.168554	0.0814008	0.519181	0.0958021	0.630061	Non
b0884	infA	1816.27	1878.81	2088.62	2543.67	3034.18	2869.27	1927.9	142.661	2815.71	249.599	1.4605	0.546467	0.684695	0.0112825	0.066147	0.0310102	-0.411663	0.0959706	0.630061	Non
b1246	oppD	1590.84	1496.19	1804.16	2557.26	2958.31	2533.25	1630.4	157.752	2682.94	238.777	1.64558	0.718593	0.60769	0.0148112	0.0818056	0.0302097	-0.305618	0.0962679	0.630516	Non
b3585	yiaU	141.235	155.149	154.039	143.324	120.168	162.069	150.141	7.73308	141.854	20.9892	0.944802	-0.0819161	1.05842	0.013108	0.101046	0.113197	0.479557	0.0963781	0.630516	Non
b3261	fis	145.865	146.891	136.483	294.595	274.821	277.443	143.08	5.73625	282.287	10.74	1.97293	0.980341	0.50686	0.00262357	0.0409721	0.010526	-0.236203	0.09656	0.630599	Non
b2749	ygbE	54.3049	56.5544	62.4936	56.6628	50.4016	65.4695	57.7843	4.23064	57.5113	7.56971	0.995276	-0.00683104	1.00475	0.0165749	0.0777948	0.078535	0.59886	0.0970402	0.63166	Non
b3569	xylR	199.328	213.706	224.057	194.089	157.837	217.59	212.364	12.419	189.839	30.1026	0.893932	-0.161763	1.11865	0.0159497	0.100401	0.12564	0.488789	0.097337	0.63166	Non
b4203	rplI	9039.24	8898.81	7973.47	15766.4	15434.6	9316.09	8637.17	579.054	13505.7	3632.08	1.56367	0.644935	0.639522	0.0310109	0.334665	0.136874	-0.508784	0.0978369	0.63166	Non
b1860	ruvB	1001.48	944.158	868.849	747.642	757.351	750.653	938.163	66.5198	751.882	4.96964	0.80144	-0.319333	1.24775	0.000806076	0.0523398	0.0814872	-0.537785	0.0978537	0.63166	Non
b0052	pdxA	404.971	425.91	432.23	443.816	424.435	471.926	421.037	14.2677	446.726	23.8791	1.06101	0.0854424	0.942495	0.00311559	0.0316538	0.028118	0.453212	0.0979227	0.63166	Non
b1255	yciC	836.884	840.558	806.565	951.218	1029.25	990.548	828.002	18.6565	990.34	39.0185	1.19606	0.258289	0.836079	0.00152691	0.027615	0.0193037	-0.265059	0.0982904	0.63166	Non
b3077	ebgC	45.0436	45.0433	51.8342	56.1501	46.6878	65.7905	47.307	3.92062	56.2094	9.55147	1.18818	0.248758	0.84162	0.0242224	0.127535	0.090336	1.06889	0.098294	0.63166	Non
b1305	pspB	200.381	190.433	163.863	169.219	192.057	181.806	184.892	18.879	181.027	11.4386	0.979097	-0.0304762	1.02135	0.0110973	0.0564268	0.0588619	-0.45585	0.0983081	0.63166	Non
b2570	rseC	92.613	95.8422	105.967	87.1736	94.702	115.534	98.1408	6.96765	99.1367	14.6913	1.01015	0.0145653	0.989955	0.0180964	0.0953247	0.0934193	0.560552	0.0983948	0.63166	Non
b1192	ldcA	556.73	566.044	486.572	615.087	593.943	572.858	536.449	43.4448	593.963	21.1141	1.10721	0.146932	0.903169	0.00495166	0.0593233	0.0483909	0.278585	0.0986453	0.63166	Non
b0707	ybgA	75.1428	85.8326	83.1855	70.5081	70.0317	79.109	81.3869	5.56721	73.2163	5.10884	0.899607	-0.152633	1.1116	0.00820967	0.0329107	0.0406659	0.560832	0.0986487	0.63166	Non
b1806	yeaY	1092.41	1090.05	1124.47	1956.28	1897.22	1472.9	1102.31	19.2255	1775.47	263.687	1.61068	0.687671	0.620855	0.00445531	0.215531	0.0830789	-0.412462	0.0987551	0.63166	Non
b3255	accB	1591.68	1517.46	1598.71	2201.13	2517.43	1911.94	1569.28	45.0172	2210.17	302.847	1.40839	0.494049	0.710029	0.0067609	0.159577	0.0804492	-0.291481	0.0991244	0.632937	Non
b1809	yoaB	665.761	654.88	594.003	802.766	788.918	588.905	638.214	38.6731	726.863	119.676	1.1389	0.187642	0.87804	0.0171603	0.132916	0.102472	0.39338	0.0994442	0.633893	Non
b4402	yjjY	1804.48	1607.05	1390.12	1402.98	1507.8	1164.33	1600.55	207.258	1358.37	176.028	0.848692	-0.236686	1.17828	0.0288625	0.0581745	0.0807667	0.497077	0.100209	0.63654	Non
b2811	csdE	303.728	298.287	321.455	265.623	272.434	313.869	307.824	12.115	283.975	26.1115	0.922526	-0.116338	1.08398	0.00622443	0.0567133	0.0666389	-0.440024	0.100534	0.63654	Non
b3132	kbaZ	165.019	166.911	203.783	211.268	149.613	217.109	178.571	21.855	192.663	37.3966	1.07892	0.109582	0.926857	0.0408602	0.117174	0.10066	0.674294	0.100542	0.63654	Non
b3897	frvR	207.748	220.963	236.18	203.832	168.182	256.101	221.63	14.2278	209.372	44.2206	0.944692	-0.0820847	1.05855	0.0233208	0.150584	0.168732	-1.31522	0.101125	0.636775	Non
b0213	yafS	257.211	258.749	263.56	201.781	190.73	253.855	259.84	3.31194	215.455	33.7108	0.829185	-0.270234	1.206	0.00343018	0.120768	0.17565	-0.402885	0.101127	0.636775	Non
b1753	ynjA	198.907	199.442	190.407	171.783	168.447	186.46	196.252	5.06908	175.564	9.58273	0.894582	-0.160714	1.11784	0.00242492	0.0312657	0.0390686	-0.49098	0.101166	0.636775	Non
b0466	ybaM	195.75	183.927	156.338	178.706	215.666	162.711	178.672	20.2245	185.694	27.1603	1.0393	0.055617	0.962183	0.0284765	0.0786672	0.0728298	-0.381436	0.101412	0.636775	Non
b3238	yhcN	169.861	165.659	157.384	172.296	188.873	254.818	164.301	6.34844	205.329	43.6526	1.24971	0.321595	0.800185	0.0141291	0.225509	0.144393	0.523823	0.101433	0.636775	Non
b0622	pagP	102.716	103.099	85.4846	102.301	84.8869	127.89	97.1	10.0611	105.026	21.6308	1.08163	0.113204	0.924533	0.0367053	0.138723	0.118575	0.900792	0.102862	0.64466	Non
b1904	yecR	75.3533	75.0722	78.5873	55.8937	48.0142	55.1998	76.3376	1.95335	53.0359	4.36274	0.694755	-0.525425	1.43936	0.00362042	0.0428336	0.0887406	-0.79777	0.103056	0.644791	Non
b1428	ydcK	293.836	319.057	329.189	251.265	302.675	374.845	314.027	18.2053	309.595	62.08	0.985887	-0.0205064	1.01432	0.0199948	0.151373	0.155738	-0.451303	0.103648	0.647412	Non
b2559	tadA	304.781	274.514	365.138	226.908	264.211	339.703	314.811	46.1372	276.941	57.4653	0.879704	-0.184909	1.13675	0.0523056	0.0972827	0.125708	-0.555136	0.104389	0.649048	Non
b1494	pqqL	253.212	271.761	287.596	274.853	235.561	308.734	270.857	17.2097	273.049	36.6196	1.0081	0.0116332	0.991969	0.0146567	0.0865254	0.0851411	0.624743	0.104461	0.649048	Non
b3339	tufA	14132.5	13300	13251.4	24604.5	21938.5	15723.8	13561.3	495.287	20755.6	4557.01	1.5305	0.614003	0.653381	0.013792	0.289368	0.123533	-0.433389	0.104625	0.649048	Non
b3572	avtA	304.781	301.54	371.826	427.663	440.086	431.008	326.049	39.6774	432.919	6.42787	1.32777	0.409008	0.753141	0.00310778	0.144974	0.0822323	0.370817	0.104674	0.649048	Non
b3581	sgbH	86.088	95.5919	95.517	96.9165	68.4401	120.188	92.399	5.46562	95.1815	25.9175	1.03011	0.042805	0.970766	0.0277039	0.230203	0.21694	-0.947432	0.104894	0.649048	Non
b0855	potG	155.127	151.396	179.538	184.603	173.753	217.59	162.02	15.2855	191.982	22.8311	1.18493	0.244796	0.843935	0.0192976	0.0725195	0.0516503	0.820797	0.105096	0.649048	Non
b2717	hycI	515.265	492.223	416.136	296.39	307.45	310.659	474.542	51.8759	304.833	7.48583	0.642374	-0.638514	1.55673	0.00461739	0.0572256	0.13868	-0.40543	0.105392	0.649048	Non
b2303	folX	595.249	613.34	519.387	592.011	697.134	516.696	575.992	49.8491	601.947	90.6284	1.04506	0.0635884	0.956881	0.0224117	0.0919786	0.0842176	0.361691	0.105824	0.649048	Non
b0080	cra	1142.3	1156.86	976.071	914.041	786.796	775.846	1091.74	100.44	825.561	76.8212	0.756186	-0.403187	1.32243	0.0147247	0.0370311	0.0647604	-0.317794	0.105922	0.649048	Non
b2377	yfdY	560.94	544.524	471.106	365.873	405.6	383.029	525.523	47.8364	384.834	19.9252	0.732288	-0.449518	1.36558	0.00810635	0.0391634	0.0730326	-0.320796	0.10593	0.649048	Non
b0082	rsmH	1640.51	1583.52	1463.48	1673.48	1820.29	1805.23	1562.5	90.3689	1766.33	80.7675	1.13045	0.176896	0.884604	0.00454873	0.0336703	0.0263478	-0.204806	0.105954	0.649048	Non
b1285	gmr	597.775	582.811	618.248	588.165	656.813	689.677	599.611	17.7898	644.885	51.7961	1.07551	0.105015	0.929795	0.00409869	0.0611489	0.0528644	-0.3156	0.106174	0.649048	Non
b2153	folE	342.247	360.347	380.396	522.529	567.681	335.05	360.996	19.0827	475.087	123.359	1.31604	0.396206	0.759854	0.0236082	0.284116	0.164042	-0.460135	0.106262	0.649048	Non
b2112	yehE	81.0363	86.8335	68.7639	119.992	111.945	87.7741	78.8779	9.22617	106.57	16.7678	1.35108	0.434111	0.74015	0.0316545	0.111274	0.060958	0.36948	0.106347	0.649048	Non
b3091	uxaA	695.439	692.916	639.358	1108.64	1143.32	884.802	675.904	31.6756	1045.59	140.321	1.54695	0.629424	0.646434	0.0108176	0.149895	0.0626377	-0.348378	0.106568	0.649333	Non
b1983	yeeN	287.732	289.028	283.416	454.072	505.077	277.443	286.725	2.93837	412.197	119.455	1.4376	0.523667	0.695601	0.00510819	0.404017	0.195488	-0.481417	0.107511	0.653598	Non
b4094	phnN	87.1404	77.0741	98.2341	77.6871	70.297	91.1439	87.4829	10.5841	79.7093	10.5695	0.911142	-0.134252	1.09752	0.0275936	0.0619771	0.0746551	0.96643	0.107618	0.653598	Non
b1490	dosC	216.378	214.957	202.32	413.818	402.682	321.731	211.218	7.73842	379.411	50.261	1.7963	0.845026	0.556701	0.00834778	0.184443	0.0571619	0.46472	0.108122	0.654217	Non
b0005	yaaX	91.1396	86.0828	103.668	80.5074	65.7874	99.9694	93.6302	9.05346	82.0881	17.1458	0.876726	-0.189802	1.14061	0.0347379	0.118402	0.154039	-0.629971	0.108215	0.654217	Non
b3664	adeQ	206.064	214.456	227.401	197.679	139.798	238.771	215.974	10.7495	192.083	49.7233	0.88938	-0.169128	1.12438	0.0221608	0.193483	0.244606	-0.999424	0.108247	0.654217	Non
b3920	yiiQ	100.611	116.112	107.012	121.787	105.843	136.876	107.912	7.7892	121.502	15.5184	1.12594	0.171128	0.888148	0.0158568	0.0847529	0.0668536	-0.441371	0.109185	0.658819	Non
b0786	ybhL	1180.6	1127.83	1239.21	932.245	1209.11	1232.21	1182.55	55.7144	1124.52	166.915	0.950928	-0.0725926	1.0516	0.0120283	0.105135	0.116266	-0.394602	0.109883	0.660247	Non
b2226	yfaQ	211.747	229.22	258.753	203.832	149.083	277.925	233.24	23.7593	210.28	64.6625	0.90156	-0.149505	1.10919	0.0538783	0.203718	0.250635	-1.06786	0.110212	0.660247	Non
b1618	uidR	1195.76	1157.11	990.492	673.544	666.097	668.335	1114.45	109.08	669.325	3.82108	0.600585	-0.735559	1.66504	0.000961082	0.0558626	0.154871	-0.264271	0.111045	0.660247	Non
b2750	cysC	148.602	139.885	112.865	189.218	143.247	292.527	133.784	18.6333	208.331	76.4533	1.55722	0.638972	0.64217	0.0879141	0.400541	0.165176	0.871216	0.111185	0.660247	Non
b2321	flk	350.035	347.835	357.405	277.161	285.167	342.913	351.758	5.01246	301.747	35.8748	0.857825	-0.221245	1.16574	0.00291395	0.0916871	0.124598	0.398048	0.111198	0.660247	Non
b4145	yjeJ	231.111	236.477	240.36	196.91	184.629	212.776	235.983	4.64407	198.105	14.1115	0.839488	-0.252418	1.1912	0.00241115	0.0463637	0.0657883	-0.421436	0.111214	0.660247	Non
b2173	yeiR	278.681	293.783	275.891	264.085	249.355	300.39	282.785	9.62579	271.277	26.2663	0.959303	-0.0599408	1.04242	0.00566885	0.0669099	0.0727074	0.374212	0.11127	0.660247	Non
b4155	epmA	285.837	286.776	327.726	283.827	271.373	307.45	300.113	23.9179	287.55	18.3245	0.958139	-0.0616926	1.04369	0.00873546	0.0392381	0.0427416	-0.471758	0.111329	0.660247	Non
b3729	glmS	3172.2	3207.33	3140.36	2670.59	3031.52	2825.62	3173.3	33.5031	2842.58	181.064	0.89578	-0.158783	1.11635	0.00115671	0.0491628	0.0612679	-0.212808	0.111643	0.660247	Non
b0173	dxr	427.914	427.661	459.819	408.178	454.941	523.596	438.465	18.4938	462.238	58.0541	1.05422	0.0761751	0.948569	0.00911145	0.0968582	0.0871514	0.439444	0.111694	0.660247	Non
b1844	exoX	189.436	190.183	160.937	207.422	179.058	200.581	180.185	16.6738	195.687	14.8015	1.08603	0.119068	0.920782	0.0120389	0.0514621	0.0436316	0.357305	0.111967	0.660247	Non
b1355	ydaG	21.2589	18.7681	20.0648	12.8196	15.3858	25.6743	20.0306	1.24577	17.9599	6.80297	0.896624	-0.157425	1.11529	0.0405198	0.293057	0.364528	1.12416	0.111989	0.660247	Non
b3356	yhfA	727.222	745.967	671.127	618.676	620.205	498.563	714.772	38.9427	579.148	69.7927	0.810256	-0.303551	1.23418	0.0112929	0.0637888	0.0971628	0.298779	0.112038	0.660247	Non
b1297	puuA	196.382	198.441	278.818	337.669	372.707	365.699	224.547	47.0113	358.692	18.5398	1.5974	0.675729	0.626016	0.0186127	0.266775	0.104548	0.620492	0.112873	0.660247	Non
b3537	bcsF	21.8903	21.7709	32.3963	25.1265	25.7313	31.1301	25.3525	6.10041	27.3293	3.30545	1.07797	0.10832	0.927668	0.0500573	0.161591	0.13906	-0.810353	0.113037	0.660247	Non
b3613	envC	718.592	718.191	786.291	468.943	440.881	637.044	741.025	39.2021	515.623	106.086	0.695824	-0.523205	1.43714	0.0187211	0.113075	0.233544	0.370107	0.113067	0.660247	Non
b3714	adeP	302.886	330.818	389.174	363.822	345.649	538.198	340.96	44.0287	415.89	106.311	1.21976	0.2866	0.819832	0.0567758	0.193796	0.130255	0.54652	0.113322	0.660247	Non
b1235	rssB	387.291	357.093	410.702	361.514	368.197	416.406	385.029	26.8758	382.039	29.9494	0.992235	-0.0112465	1.00783	0.00941189	0.0397635	0.0403883	-0.298779	0.113341	0.660247	Non
b3666	uhpT	384.975	348.836	458.774	303.826	252.804	373.882	397.528	56.034	310.171	60.7881	0.780248	-0.357995	1.28164	0.0475149	0.0809466	0.132964	-0.495124	0.113439	0.660247	Non
b0023	rpsT	11788.4	12287.6	12768.8	22703.1	22557.1	18810.1	12281.6	490.224	21356.8	2206.66	1.73893	0.7982	0.575066	0.00709364	0.125099	0.0413704	-0.276337	0.113476	0.660247	Non
b2809	ygdI	591.671	582.31	435.992	701.235	576.17	281.134	536.658	87.3044	519.513	215.705	0.968053	-0.0468423	1.033	0.11618	0.278358	0.297034	0.622975	0.113494	0.660247	Non
b2447	yffP	84.1936	100.347	94.2629	89.9939	89.6618	105.907	92.9343	8.158	95.1874	9.28455	1.02424	0.0345595	0.97633	0.0147271	0.0511367	0.0487446	0.483877	0.113874	0.661424	Non
b4311	nanC	180.385	192.435	182.047	171.27	176.406	143.134	184.955	6.5306	163.604	17.9118	0.884556	-0.176974	1.13051	0.00664906	0.0717753	0.0917327	0.73061	0.114527	0.664183	Non
b0751	pnuC	589.776	583.561	555.545	560.731	639.305	517.498	576.294	18.2359	572.511	61.7518	0.993436	-0.00950099	1.00661	0.00587054	0.0817086	0.0827919	-0.31339	0.11482	0.664853	Non
b2531	iscR	813.1	915.881	1131.78	1295.55	1253.41	1403.58	953.588	162.653	1317.52	77.4588	1.38164	0.466382	0.723777	0.0172482	0.170911	0.0895325	0.479702	0.115287	0.666521	Non
b3910	yiiM	277.839	268.008	273.174	279.468	322.305	317.72	273.007	4.91769	306.498	23.5202	1.12267	0.166938	0.890731	0.00237755	0.0695308	0.0551658	-0.301923	0.116039	0.669828	Non
b1185	dsbB	858.775	911.627	691.819	954.807	993.442	689.356	820.74	114.734	879.202	165.542	1.07123	0.0992689	0.933506	0.0452726	0.105621	0.0920421	-0.389921	0.116695	0.671537	Non
b1938	fliF	138.919	151.396	168.043	159.22	110.618	207.641	152.786	14.6115	159.16	48.5115	1.04172	0.0589636	0.959953	0.050136	0.237345	0.218716	-1.23354	0.117048	0.672284	Non
b4121	yjdF	125.659	116.362	133.766	115.377	99.7421	136.234	125.262	8.7086	117.118	18.3083	0.934982	-0.0969902	1.06954	0.0186932	0.09616	0.109999	0.584669	0.11727	0.672284	Non
b3618	yibB	222.692	247.738	242.45	298.441	293.125	255.46	237.627	13.2014	282.342	23.4321	1.18817	0.248746	0.841627	0.00793028	0.053715	0.0380483	0.364397	0.117366	0.672284	Non
b2156	lysP	835.832	881.848	1133.04	1156.84	1218.39	1274.89	950.239	159.97	1216.71	59.041	1.28043	0.356623	0.780991	0.0140508	0.165193	0.100759	-0.450738	0.11774	0.672445	Non
b1968	yedV	131.132	131.627	127.077	149.477	136.88	139.765	129.945	2.49594	142.041	6.59967	1.09308	0.128401	0.914845	0.00153501	0.0344408	0.0288249	0.400253	0.117935	0.672445	Non
b0601	ybdM	68.8283	82.0789	83.8125	74.6103	66.5832	96.4392	78.2399	8.19667	79.2109	15.4505	1.01241	0.0177946	0.987741	0.0351477	0.119252	0.116346	-0.531585	0.118351	0.673501	Non
b0709	dtpD	219.324	250.491	246.212	242.804	156.776	268.778	238.676	16.8949	222.786	58.6233	0.933425	-0.0993943	1.07132	0.0320374	0.191783	0.220116	-0.775591	0.118508	0.673501	Non
b2014	plaP	480.535	490.972	584.597	487.147	479.876	562.589	518.701	57.3056	509.871	45.7998	0.982975	-0.0247734	1.01732	0.0170691	0.0556508	0.0575953	-0.307018	0.118662	0.673501	Non
b1699	ydiS	165.44	174.668	186.227	168.45	124.412	222.243	175.445	10.4149	171.702	48.9965	0.978665	-0.0311125	1.0218	0.0291362	0.231215	0.241406	1.0289	0.11887	0.673655	Non
b2771	ygcS	132.605	158.402	172.223	149.733	104.782	199.137	154.41	20.1086	151.217	47.1946	0.979323	-0.0301431	1.02111	0.0699076	0.206488	0.215299	-1.05533	0.120237	0.680373	Non
b3829	metE	801.523	897.864	736.756	1655.02	1274.1	1505	812.047	81.068	1478.04	191.884	1.82014	0.864047	0.549409	0.022292	0.122484	0.0369718	0.396346	0.120448	0.680532	Non
b3165	rpsO	10564.6	9987.11	10571.2	17000.1	17310.6	11640.3	10374.3	335.354	15317	3187.92	1.47643	0.562116	0.677308	0.0115719	0.267357	0.122649	-0.386817	0.120841	0.681721	Non
b4466	sslE	667.655	667.142	813.253	554.322	406.661	756.43	716.017	84.2094	572.471	175.589	0.799522	-0.32279	1.25075	0.0620455	0.171225	0.267859	-0.676254	0.121655	0.683568	Non
b0233	yafO	53.042	46.0443	60.4035	43.8432	38.7297	53.1138	53.1633	7.18038	45.2289	7.29148	0.850754	-0.233185	1.17543	0.0374511	0.0700545	0.0967893	-0.756786	0.121851	0.683568	Non
b0434	yajG	290.468	321.059	282.371	388.179	403.213	310.018	297.966	20.4048	367.136	50.0343	1.23214	0.30117	0.811594	0.0160522	0.104626	0.0689153	-0.281827	0.121946	0.683568	Non
b1125	potB	125.869	116.362	172.223	148.708	150.94	228.983	138.151	29.8874	176.21	45.7162	1.27548	0.351046	0.784016	0.0965384	0.169085	0.103933	0.645177	0.121981	0.683568	Non
b0249	ykfF	50.3057	48.5467	55.5963	40.7665	28.9146	64.3463	51.4829	3.66929	44.6758	18.0364	0.867779	-0.2046	1.15237	0.0494909	0.29882	0.396818	-1.19492	0.122176	0.683568	Non
b4232	fbp	2700.09	2808.7	2408.83	2158.83	2016.86	1843.1	2639.21	206.774	2006.26	158.133	0.760176	-0.395594	1.31548	0.0106215	0.0316119	0.0547043	-0.267428	0.122425	0.683568	Non
b0457	ylaB	235.111	237.729	261.888	217.421	177.997	250.646	244.909	14.7622	215.355	36.3682	0.879325	-0.185531	1.13724	0.0175083	0.106409	0.13762	-0.482608	0.122452	0.683568	Non
b2845	yqeG	288.784	287.777	306.407	319.209	274.291	274.555	294.323	10.4773	289.352	25.8577	0.983111	-0.0245741	1.01718	0.00547168	0.0604557	0.0625507	0.260548	0.122754	0.684228	Non
b1410	ynbC	178.701	182.175	199.812	185.116	124.943	232.192	186.896	11.3198	180.75	53.7577	0.967116	-0.0482389	1.034	0.0309834	0.239135	0.255673	0.807001	0.123165	0.685494	Non
b0904	focA	1020.43	969.683	701.433	813.791	566.355	618.912	897.181	171.411	666.353	130.362	0.742718	-0.429113	1.34641	0.0642882	0.0760571	0.137877	-0.57484	0.123414	0.685859	Non
b3202	rpoN	2187.77	2129.55	1967.4	2043.45	2267.81	2154.4	2094.91	114.197	2155.22	112.18	1.02879	0.0409489	0.972015	0.00488027	0.0291081	0.0275017	-0.246071	0.124055	0.688396	Non
b2972	pppA	183.542	172.666	175.149	148.452	109.557	170.413	177.119	5.69929	142.807	30.8182	0.806279	-0.31065	1.24027	0.0119437	0.152262	0.234218	-0.791816	0.124537	0.689138	Non
b0024	yaaY	1109.67	990.453	1056.33	1154.79	1633.01	1239.11	1052.15	59.7192	1342.3	255.266	1.27577	0.35137	0.78384	0.0185655	0.184086	0.113103	-0.658244	0.124559	0.689138	Non
b2345	yfdF	142.498	132.878	138.573	161.784	154.123	105.746	137.983	4.83699	140.551	30.3843	1.01861	0.0266056	0.981727	0.0130345	0.190369	0.183476	0.575696	0.125561	0.691856	Non
b1419	ydcA	245.635	255.245	186.436	159.989	166.06	155.651	229.105	37.2641	160.567	5.22868	0.700842	-0.512839	1.42686	0.00911005	0.0950811	0.193577	-0.52889	0.125685	0.691856	Non
b2534	yfhR	126.29	134.629	136.692	122.299	98.9463	157.576	132.537	5.50726	126.274	29.5163	0.952744	-0.0698398	1.0496	0.0167061	0.189734	0.209023	-0.896309	0.125793	0.691856	Non
b4393	trpR	244.793	230.722	232.836	195.115	218.584	245.671	236.117	7.58766	219.79	25.2997	0.930853	-0.103375	1.07428	0.00636233	0.0828422	0.095607	-0.333687	0.125903	0.691856	Non
b0640	holA	235.532	214.707	226.565	192.295	187.812	256.262	225.601	10.446	212.123	38.2911	0.940257	-0.0888737	1.06354	0.0143763	0.13414	0.151728	-0.510455	0.126092	0.691856	Non
b2241	glpA	211.747	214.456	261.052	181.526	154.123	283.862	229.085	27.7172	206.504	68.3809	0.901428	-0.149716	1.10935	0.0689111	0.212131	0.261062	-0.813712	0.126326	0.691856	Non
b2578	eamB	128.816	115.611	125.196	110.505	91.784	118.262	123.208	6.82335	106.851	13.6123	0.867238	-0.2055	1.15309	0.0121351	0.0733911	0.0975813	0.685613	0.126768	0.691856	Non
b1533	eamA	291.941	311.049	370.781	382.282	390.48	430.366	324.591	41.1275	401.043	25.7235	1.23553	0.305134	0.809367	0.0139786	0.0972064	0.0636775	0.345722	0.126773	0.691856	Non
b1617	uidA	302.255	300.039	306.825	400.999	317.795	364.415	303.039	3.46042	361.07	41.7023	1.19149	0.252772	0.839282	0.00226844	0.126104	0.0888269	0.400981	0.126995	0.691856	Non
b0949	uup	668.287	666.391	720.453	923.784	993.177	851.906	685.044	30.6801	922.956	70.639	1.34729	0.430066	0.742228	0.00589564	0.0597661	0.0329253	0.326909	0.127026	0.691856	Non
b1657	ydhP	370.662	369.605	426.378	398.947	403.213	550.393	388.882	32.4767	450.851	86.2324	1.15935	0.21332	0.86255	0.0274739	0.147028	0.109388	0.410197	0.127115	0.691856	Non
b0181	lpxA	4851.02	4825.89	4837.51	4512.77	5409.15	4781.68	4838.14	12.5785	4901.2	459.988	1.01303	0.0186832	0.987133	0.000419685	0.0928201	0.0904469	-0.221797	0.127567	0.691856	Non
b3882	yihU	130.079	133.879	137.946	115.377	90.7229	158.058	133.968	3.93407	121.386	34.0671	0.906081	-0.142288	1.10365	0.0141755	0.231809	0.282355	-0.690876	0.127647	0.691856	Non
b2527	hscB	296.151	297.036	291.567	293.057	346.71	403.408	294.918	2.93541	347.725	55.1824	1.17906	0.237633	0.848135	0.00271682	0.17712	0.127408	0.45566	0.128696	0.696527	Non
b3580	lyxK	198.486	189.933	228.446	191.782	118.842	272.308	205.622	20.2241	194.311	76.7646	0.94499	-0.0816286	1.05821	0.0668333	0.297205	0.332814	-0.742423	0.129174	0.697416	Non
b1220	ychO	181.858	199.442	186.227	191.269	142.451	232.834	189.176	9.15522	188.851	45.2401	0.998286	-0.00247469	1.00172	0.0199405	0.199127	0.199811	0.557625	0.129292	0.697416	Non
b1766	sppA	532.945	592.32	650.435	593.037	599.779	694.17	591.9	58.7459	628.995	56.5433	1.06267	0.0876955	0.941025	0.0153459	0.0540364	0.0478507	-0.35329	0.12951	0.697416	Non
b1445	ydcX	47.7799	42.7912	47.236	62.0471	59.4208	73.0114	45.9357	2.73677	64.8264	7.20897	1.41124	0.496968	0.708595	0.0113956	0.0948827	0.0476412	0.730639	0.129995	0.697416	Non
b0015	dnaJ	2722.4	2778.42	3051.94	2236.26	2350.84	2612.2	2850.92	176.33	2399.77	192.689	0.841751	-0.248535	1.188	0.00854192	0.0350188	0.0494236	-0.275481	0.130011	0.697416	Non
b4465	yggP	175.544	188.681	209.845	190.5	145.634	214.702	191.357	17.3063	183.612	35.0451	0.959527	-0.0596043	1.04218	0.0296904	0.117198	0.127293	0.812063	0.130086	0.697416	Non
b1756	ynjD	118.713	127.373	138.155	108.198	86.7438	132.062	128.08	9.74018	109.001	22.6699	0.85104	-0.2327	1.17503	0.027204	0.125754	0.173628	0.717869	0.130169	0.697416	Non
b3688	yidQ	1525.17	1411.11	1278.92	2388.56	2737.87	1922.53	1405.07	123.233	2349.65	409.061	1.67227	0.741808	0.597989	0.0262629	0.18118	0.0647884	-0.318438	0.1305	0.698185	Non
b1208	ispE	1302.47	1345.54	1097.3	894.555	940.653	889.295	1248.44	132.653	908.168	28.2561	0.727443	-0.459094	1.37468	0.00568623	0.0589721	0.111442	0.503535	0.131003	0.699492	Non
b2699	recA	10927.5	10441	10149	9718.06	10246.4	8435.94	10505.9	393.248	9466.8	931.007	0.901097	-0.150246	1.10976	0.0063316	0.0620458	0.0764134	-0.270968	0.131182	0.699492	Non
b0250	ykfB	167.124	172.166	166.998	142.298	133.962	159.02	168.763	2.94775	145.094	12.7608	0.859749	-0.218012	1.16313	0.00264225	0.0631661	0.0854555	-0.360933	0.131314	0.699492	Non
b1760	ynjH	93.0339	76.8239	81.7224	86.4044	97.62	80.0718	83.8601	8.31376	88.0321	8.88658	1.04975	0.0700451	0.952608	0.0172133	0.0556014	0.0504562	0.428476	0.131495	0.699492	Non
b1651	gloA	533.787	522.503	457.311	682.518	794.223	445.771	504.534	41.2834	640.837	177.926	1.27016	0.345008	0.787304	0.0390757	0.268564	0.166468	-0.428012	0.131873	0.699712	Non
b4147	efp	4014.98	4093.19	3827.58	4436.88	4473.01	3604.68	3978.58	136.496	4171.52	491.235	1.04849	0.0683196	0.953748	0.00694886	0.0943377	0.0858129	-0.27902	0.132077	0.699712	Non
b0470	dnaX	2213.87	2268.68	2386.25	2253.44	2336.25	2424.3	2289.6	88.0742	2337.99	85.444	1.02114	0.0301749	0.979302	0.00241799	0.0203541	0.0195203	0.243433	0.132099	0.699712	Non
b0921	smtA	1280.8	1253.46	996.762	842.251	838.789	850.783	1177	156.692	843.941	6.17312	0.717024	-0.479906	1.39465	0.0016749	0.0909845	0.17697	0.327808	0.132511	0.700104	Non
b1622	malY	292.994	277.267	271.711	321.26	292.329	271.666	280.657	11.0389	295.085	24.9115	1.05141	0.0723233	0.951105	0.00571124	0.0572295	0.0517698	-0.340632	0.132549	0.700104	Non
b4316	fimC	115.135	104.1	117.881	106.659	99.2116	113.93	112.372	7.29399	106.6	7.3593	0.948638	-0.0760701	1.05414	0.00770751	0.0338299	0.0375923	-0.717468	0.133219	0.702651	Non
b2249	yfaY	834.359	858.826	682.622	698.158	706.153	643.463	791.936	95.4553	682.591	34.1212	0.861928	-0.214361	1.16019	0.0103634	0.0703613	0.0947092	0.271018	0.134678	0.70882	Non
b4063	soxR	224.165	236.477	224.266	225.626	230.786	189.027	228.303	7.0794	215.146	22.7666	0.942372	-0.0856312	1.06115	0.00564386	0.0760661	0.0856537	-0.372119	0.134926	0.70882	Non
b1103	hinT	908.87	907.122	874.283	926.348	1122.1	726.423	896.759	19.4837	924.957	197.842	1.03144	0.044666	0.969514	0.00799321	0.201671	0.189562	-0.319314	0.134959	0.70882	Non
b2532	trmJ	5275.15	5524.56	4649.82	4577.38	4517.84	4738.36	5149.84	450.635	4611.19	114.08	0.895405	-0.159388	1.11681	0.00372354	0.060369	0.0752966	0.267827	0.135152	0.708835	Non
b0803	ybiI	106.084	112.108	91.7548	93.8398	100.803	88.5764	103.316	10.4551	94.4065	6.13306	0.913769	-0.130099	1.09437	0.0113075	0.0513135	0.0614552	-0.612045	0.135958	0.710568	Non
b3187	ispB	1181.66	1181.64	1121.54	1424.01	1573.59	1641.55	1161.61	34.7023	1546.38	111.296	1.33124	0.412771	0.751179	0.00369819	0.064866	0.036602	-0.205986	0.136006	0.710568	Non
b2929	yggD	263.105	270.01	251.437	235.881	242.724	228.02	261.517	9.38736	235.542	7.3576	0.900673	-0.150924	1.11028	0.00192859	0.0165013	0.0203415	0.431573	0.136054	0.710568	Non
b1901	araF	356.56	343.58	349.672	279.468	269.251	241.82	349.937	6.49379	263.513	19.4689	0.753029	-0.409222	1.32797	0.00235817	0.0441968	0.0779412	-0.345845	0.137566	0.717373	Non
b1813	nudL	177.648	180.173	187.899	161.271	150.674	199.939	181.907	5.34052	170.628	25.9309	0.937997	-0.0923448	1.0661	0.00767416	0.119695	0.136043	0.372237	0.137792	0.717373	Non
b1495	yddB	290.889	303.542	309.333	331.516	278.27	331.841	301.255	9.43235	313.876	30.8358	1.04189	0.0592097	0.95979	0.00529069	0.076145	0.0701445	0.522544	0.137934	0.717373	Non
b2912	fau	125.869	133.128	147.56	159.733	139.798	170.895	135.519	11.0413	156.809	15.7532	1.15709	0.210507	0.864233	0.0140782	0.0595911	0.0445085	-0.451247	0.138613	0.719684	Non
b1888	cheA	195.54	207.95	232.836	222.549	163.407	279.529	212.108	18.9926	221.829	58.0643	1.04583	0.0646431	0.956182	0.0403131	0.199035	0.181975	0.661911	0.13891	0.719684	Non
b4259	holC	458.013	433.917	408.821	324.081	342.996	342.271	433.584	24.5978	336.449	10.7177	0.775973	-0.365922	1.2887	0.00310837	0.026025	0.0432213	0.267137	0.138965	0.719684	Non
b3421	rtcB	374.241	347.334	356.569	339.977	322.04	369.229	359.381	13.6719	343.749	23.8196	0.956501	-0.0641609	1.04548	0.00453415	0.039608	0.0432924	0.316422	0.13915	0.719684	Non
b1719	thrS	15854.1	14955.1	14379	10958	12595.9	11846.5	15062.7	743.419	11800.1	819.941	0.783398	-0.352182	1.27649	0.00589869	0.0289488	0.0471699	-0.206753	0.139764	0.720962	Non
b3627	waaO	648.712	681.155	582.507	791.485	844.89	727.867	637.458	50.2776	788.081	58.5857	1.23629	0.306013	0.808874	0.0100849	0.0504046	0.0329786	0.30296	0.140332	0.720962	Non
b4195	ulaC	74.5113	74.3215	87.5746	84.0969	63.3999	103.981	78.8025	7.5975	83.8259	20.2919	1.06375	0.0891557	0.940073	0.0401424	0.177208	0.156605	1.0792	0.14037	0.720962	Non
b3807	cyaY	303.728	319.557	319.574	297.416	315.939	294.452	314.287	9.14374	302.602	11.6442	0.962822	-0.0546583	1.03861	0.00192559	0.0192944	0.0208131	-0.296083	0.140469	0.720962	Non
b2581	yfiF	2628.73	2540.44	2546.56	2477.78	2517.69	2026.51	2571.91	49.3037	2340.66	272.796	0.910085	-0.135926	1.0988	0.00384283	0.0914975	0.11047	-0.248142	0.140686	0.720962	Non
b0651	rihA	522.842	498.229	454.803	573.551	566.355	430.045	491.958	34.4504	523.317	80.856	1.06374	0.0891496	0.940077	0.0186098	0.107255	0.0947861	-0.301771	0.141011	0.720962	Non
b4176	yjeT	39.7815	40.539	46.8179	42.8176	36.3422	43.0045	42.3795	3.86245	40.7214	3.79367	0.960877	-0.0575768	1.04072	0.014604	0.0468912	0.0507875	-0.449482	0.141117	0.720962	Non
b0650	hscC	202.486	197.44	208.173	223.831	167.652	222.564	202.699	5.36957	204.682	32.0758	1.00978	0.014045	0.990312	0.00714022	0.135926	0.133305	-0.624027	0.141239	0.720962	Non
b1216	chaA	343.72	312.551	378.933	368.437	384.379	354.627	345.068	33.2116	369.147	14.8887	1.06978	0.0973163	0.93477	0.00667683	0.0694393	0.0606757	-0.298352	0.141342	0.720962	Non
b3225	nanA	159.968	182.926	184.555	237.676	204.79	218.553	175.816	13.7492	220.34	16.5159	1.25324	0.325661	0.797933	0.0100822	0.0509349	0.0324301	0.329263	0.141524	0.720962	Non
b2954	rdgB	301.624	318.556	343.819	470.481	475.367	402.766	321.333	21.2345	449.538	40.5793	1.39898	0.484373	0.714807	0.0102601	0.0664365	0.0339457	-0.313559	0.141937	0.722078	Non
b3406	greB	184.594	173.917	171.596	150.503	141.655	166.241	176.703	6.93237	152.8	12.453	0.864728	-0.209682	1.15643	0.00549946	0.0447807	0.0598869	-0.312167	0.142727	0.722942	Non
b1648	ydhL	102.506	120.366	101.578	96.4037	96.0283	103.018	108.15	10.5894	98.4834	3.93174	0.91062	-0.135079	1.09815	0.00672351	0.0607973	0.0733179	-0.413813	0.142993	0.722942	Non
b0126	can	844.251	808.027	853.173	1268.12	1552.1	947.383	835.151	23.9095	1255.87	302.547	1.50376	0.588577	0.664998	0.0118627	0.325983	0.144157	0.405515	0.143081	0.722942	Non
b2175	mepS	7671.93	7882.33	7717.44	12752	15152.3	10573.7	7757.23	110.702	12826	2290.23	1.65342	0.725455	0.604806	0.00438293	0.275209	0.100669	-0.295691	0.143326	0.722942	Non
b2417	crr	13411.2	12762	12546.6	18461.3	21045.3	13133.5	12906.6	450.074	17546.7	4034.41	1.35952	0.443093	0.735556	0.0137906	0.272888	0.147644	-0.355748	0.143484	0.722942	Non
b0529	folD	639.029	646.121	630.161	559.706	619.409	665.607	638.437	7.99659	614.907	53.094	0.963144	-0.054176	1.03827	0.00186016	0.0730475	0.0787449	0.318401	0.143563	0.722942	Non
b1728	ydjM	95.1388	111.107	106.385	77.9434	72.4192	88.7369	104.21	8.20325	79.6998	8.29945	0.764798	-0.38685	1.30754	0.0140992	0.041477	0.0709111	-0.585641	0.143602	0.722942	Non
b2469	narQ	414.864	390.626	486.781	328.696	287.289	473.691	430.757	50.0091	363.225	97.8809	0.843226	-0.246009	1.18592	0.0538105	0.151512	0.213089	-0.481032	0.143773	0.722942	Non
b1962	yedJ	374.451	382.118	395.862	410.485	471.388	426.354	384.144	10.8486	436.076	31.5937	1.13519	0.182933	0.88091	0.00351921	0.057069	0.0442857	-0.260156	0.143852	0.722942	Non
b1810	yoaC	585.356	555.284	613.859	593.293	800.059	563.712	584.833	29.2907	652.355	128.768	1.11546	0.157633	0.896495	0.017004	0.174479	0.140229	-0.320339	0.14415	0.723004	Non
b0766	ybhA	411.707	434.918	395.026	422.279	436.637	407.74	413.884	20.0349	422.219	14.4484	1.02014	0.0287654	0.980259	0.00284918	0.0263086	0.0252801	0.203779	0.144581	0.723004	Non
b3458	livK	188.173	195.438	218.623	178.962	142.716	237.969	200.745	15.9037	186.549	48.0775	0.929286	-0.105806	1.0761	0.0351181	0.180143	0.208602	-0.684234	0.144676	0.723004	Non
b3344	tusC	58.3041	56.8046	63.7476	60.7651	61.543	69.4812	59.6188	3.65345	63.9298	4.82335	1.07231	0.100721	0.932567	0.00795233	0.041465	0.0360613	0.96465	0.14494	0.723004	Non
b1182	hlyE	163.125	167.161	136.901	172.296	153.858	122.595	155.729	16.4301	149.583	25.1248	0.960534	-0.0580916	1.04109	0.0304803	0.0904298	0.0980136	-0.466272	0.144968	0.723004	Non
b2538	hcaE	301.413	277.517	329.607	256.393	220.441	289.799	302.846	26.0744	255.544	34.6869	0.84381	-0.245009	1.1851	0.0201012	0.0639091	0.089758	0.514605	0.146216	0.727955	Non
b1785	yeaI	138.709	147.142	132.093	170.758	154.123	145.381	139.315	7.54228	156.754	12.8914	1.12518	0.170153	0.888748	0.00765799	0.0507743	0.0401053	-0.704197	0.146426	0.728029	Non
b0900	ycaN	111.767	121.617	136.274	136.914	133.166	145.22	123.219	12.3316	138.434	6.16905	1.12347	0.167966	0.890097	0.00767094	0.073934	0.0585758	-0.405092	0.146721	0.728526	Non
b2868	xdhC	93.4549	86.0828	98.4431	78.4562	62.8694	86.9718	92.6603	6.21834	76.0991	12.2229	0.82127	-0.284071	1.21763	0.0185397	0.0890689	0.132055	-0.630757	0.14705	0.728754	Non
b1217	chaB	68.6178	60.8085	50.7891	59.4832	61.8083	49.5835	60.0718	8.93714	56.9583	6.4917	0.948171	-0.0767808	1.05466	0.0291647	0.0731929	0.0814134	0.345027	0.147226	0.728754	Non
b2326	epmC	155.969	143.388	144.634	124.863	137.145	157.897	147.997	6.93183	139.969	16.6969	0.945754	-0.0804629	1.05736	0.0096101	0.0780679	0.0872802	-0.540296	0.147388	0.728754	Non
b4088	alsB	209.853	240.732	221.967	164.604	126.8	167.685	224.184	15.5584	153.03	22.768	0.682609	-0.550869	1.46497	0.0177598	0.0654471	0.140458	-0.578841	0.1476	0.728754	Non
b1135	rluE	139.761	141.886	149.232	115.633	110.353	155.972	143.627	4.96945	127.319	24.9537	0.88646	-0.173873	1.12808	0.0116638	0.148191	0.188584	0.448832	0.147838	0.728754	Non
b2479	gcvR	254.686	281.771	263.56	220.242	238.744	254.978	266.672	13.8083	237.988	17.3807	0.892437	-0.164178	1.12053	0.00650433	0.0346844	0.0435492	0.313135	0.147967	0.728754	Non
b1265	trpL	10.1032	10.0096	12.7495	13.076	17.7732	14.2813	10.9541	1.55557	15.0435	2.43957	1.37332	0.457668	0.728162	0.0396099	0.1137	0.0602862	0.492564	0.148173	0.728754	Non
b3156	yhbS	3269.66	2745.89	2147.15	1857.57	1883.69	1834.91	2720.9	561.673	1858.72	24.4115	0.683129	-0.54977	1.46385	0.00466314	0.133381	0.285817	-0.354413	0.14833	0.728754	Non
b2520	yfhM	1554.85	1555.25	1559.2	1353.5	1256.06	1530.03	1556.43	2.40967	1379.86	138.874	0.886555	-0.173717	1.12796	0.000268003	0.0880482	0.112023	-0.222289	0.148851	0.730319	Non
b3728	pstS	461.381	450.183	454.803	353.566	358.647	408.222	455.456	5.62742	373.478	30.1959	0.82001	-0.286286	1.2195	0.0017182	0.0578165	0.0859831	-0.285817	0.149124	0.730319	Non
b3295	rpoA	19223.1	17687.8	16767.5	27217.4	31754.9	20615.5	17892.8	1240.56	26529.3	5601.47	1.48268	0.568207	0.674455	0.0251793	0.230694	0.10494	-0.31661	0.149237	0.730319	Non
b0378	yaiW	270.682	290.78	302.645	252.547	244.58	274.876	288.036	16.1568	257.334	15.7048	0.893412	-0.162602	1.1193	0.00588807	0.0280093	0.0350913	-0.36949	0.149478	0.73054	Non
b1167	ymgC	25.8895	24.2733	19.2288	47.9455	59.6861	26.4767	23.1306	3.47431	44.7028	16.8405	1.93263	0.950563	0.51743	0.0973268	0.500825	0.134088	0.994554	0.150332	0.732584	Non
b4551	yheV	76.4057	85.3321	95.726	91.5323	97.62	82.1579	85.8212	9.66943	90.4367	7.78906	1.05378	0.0755735	0.948965	0.0166907	0.0616401	0.055509	-0.436676	0.150393	0.732584	Non
b2037	wzxB	989.064	923.889	1049.64	1019.93	1234.04	1111.38	987.531	62.8905	1121.78	107.435	1.13595	0.183896	0.880322	0.0104906	0.0594323	0.0460581	0.40269	0.150507	0.732584	Non
b4175	hflC	666.813	694.918	755.984	771.999	989.463	839.551	705.905	45.5896	867.004	111.301	1.22822	0.296564	0.814189	0.0142602	0.0981863	0.0650881	-0.291834	0.150737	0.732584	Non
b4194	ulaB	39.571	38.2868	48.072	46.9199	35.8117	55.6812	41.9766	5.31767	46.1376	9.95784	1.09913	0.136357	0.909813	0.0470276	0.137294	0.113646	-0.648674	0.151167	0.732584	Non
b4212	ytfH	154.074	160.404	172.85	201.268	187.812	230.909	162.443	9.55252	206.663	22.0487	1.27222	0.347348	0.786028	0.0107911	0.0809592	0.0500198	-0.385774	0.151244	0.732584	Non
b2573	rpoE	2982.14	2795.94	2091.13	4724.55	4852.61	2213.77	2623.07	469.985	3930.31	1487.95	1.49836	0.583388	0.667395	0.116671	0.363201	0.161775	-0.577805	0.151378	0.732584	Non
b1664	ydhQ	2226.08	2154.07	2270.04	2451.89	2971.04	2159.21	2216.73	58.5481	2527.38	411.147	1.14014	0.189209	0.877087	0.00739018	0.160315	0.123328	-0.322186	0.151555	0.732584	Non
b3880	yihS	282.259	269.759	272.965	242.804	192.322	295.415	274.995	6.49217	243.514	51.5503	0.885522	-0.1754	1.12928	0.00859611	0.169816	0.216561	-0.466699	0.151664	0.732584	Non
b1677	lpp	94108.4	95047.9	77080.9	107439	113705	78872	88745.8	10113	100005	18568.3	1.12687	0.172327	0.88741	0.0363921	0.118552	0.093359	-0.345014	0.152504	0.734797	Non
b0875	aqpZ	311.095	291.781	268.367	275.11	271.373	298.625	290.414	21.3968	281.702	14.7737	0.970001	-0.0439413	1.03093	0.00664596	0.0379756	0.0403608	-0.368252	0.152516	0.734797	Non
b1281	pyrF	792.472	810.029	892.885	1072.49	1051.8	1242.16	831.795	53.6285	1122.15	104.442	1.34907	0.431965	0.741252	0.0103212	0.0674286	0.0370489	0.28725	0.153478	0.738322	Non
b3090	ygjV	102.295	104.1	109.312	84.3533	81.1731	124.36	105.236	3.64338	96.6288	24.0685	0.918214	-0.123098	1.08907	0.0148325	0.202024	0.239616	0.574884	0.153644	0.738322	Non
b0730	mngR	233.637	259.5	239.524	211.268	202.668	225.132	244.22	13.5557	213.022	11.3344	0.872255	-0.197178	1.14645	0.00507976	0.025163	0.0330731	-0.285961	0.15405	0.738526	Non
b4206	ytfB	1131.35	1099.06	966.456	709.696	685.992	710.698	1065.62	87.3846	702.129	13.9832	0.658891	-0.601888	1.5177	0.00280899	0.0432676	0.0996633	-0.308275	0.154082	0.738526	Non
b1716	rplT	16671.4	15441.6	15379.7	24991.1	27372.9	16455.5	15830.9	728.544	22939.8	5740.48	1.44905	0.535111	0.690105	0.0198079	0.307154	0.14628	-0.38053	0.15488	0.741349	Non
b2028	ugd	173.86	190.433	203.574	217.678	220.706	242.622	189.289	14.8903	227.002	13.6122	1.19923	0.262113	0.833865	0.00811343	0.0490143	0.0340812	0.486168	0.155095	0.741349	Non
b2909	ygfB	1963.39	2039.21	1689.21	1635.02	1507.54	1545.92	1897.27	184.132	1562.82	65.3998	0.823722	-0.279771	1.214	0.00698548	0.0532856	0.0785324	0.240211	0.155268	0.741349	Non
b1642	slyA	1734.6	1728.66	1788.91	1379.91	1587.12	1535.16	1750.72	33.2005	1500.73	107.813	0.857207	-0.222285	1.16658	0.00234328	0.0483193	0.0657581	-0.234127	0.155561	0.741799	Non
b1034	ycdX	1222.91	1210.41	1151.01	1088.64	1207.52	1081.37	1194.78	38.416	1125.84	70.8241	0.942303	-0.085737	1.06123	0.00347901	0.0366431	0.0412678	-0.217468	0.155807	0.741852	Non
b0526	cysS	3548.76	3653.01	3458.68	3718.72	3778	3426.08	3553.48	97.255	3640.93	188.415	1.02461	0.0350746	0.975981	0.00243607	0.0322543	0.0307235	0.192872	0.15597	0.741852	Non
b2623	yfjH	338.879	345.082	331.279	314.081	317.795	249.362	338.413	6.91336	293.746	38.4828	0.86801	-0.204216	1.15206	0.00460324	0.0988804	0.131238	-0.307917	0.156984	0.744776	Non
b2342	fadI	445.805	445.929	595.466	678.672	689.441	519.905	495.733	86.3709	629.339	94.9257	1.26951	0.344274	0.787704	0.0452008	0.112877	0.0700374	0.495294	0.157553	0.746525	Non
b2569	lepA	3508.98	3626.99	3671.24	3626.17	3494.42	3591.52	3602.4	83.8771	3570.7	68.293	0.9912	-0.0127512	1.00888	0.000765954	0.0118106	0.0120212	0.134275	0.15788	0.746676	Non
b2066	udk	253.002	253.494	265.023	203.32	230.521	242.943	257.173	6.80288	225.595	20.266	0.87721	-0.189005	1.13998	0.0040873	0.0600269	0.0780078	-0.337936	0.158142	0.746676	Non
b2631	rnlB	312.779	338.075	358.032	432.791	458.124	537.235	336.295	22.6788	476.05	54.4807	1.41557	0.501385	0.706428	0.0132745	0.0935836	0.046702	-0.305093	0.158186	0.746676	Non
b4396	rob	3723.88	3631.24	3225.84	2455.48	2375.24	2538.71	3526.99	264.884	2456.48	81.7383	0.69648	-0.521847	1.43579	0.00429826	0.0344686	0.0710571	-0.239246	0.158628	0.747485	Non
b0364	yaiS	73.8799	83.5804	80.0503	74.8667	71.8886	71.2463	79.1702	4.90978	72.6672	1.93173	0.917861	-0.123653	1.08949	0.00283555	0.0380336	0.0451454	-1.38515	0.158758	0.747485	Non
b3732	atpD	4051.4	3684.29	3823.19	5095.3	5938.37	4295.8	3852.96	185.353	5109.82	821.384	1.32621	0.407306	0.75403	0.0133007	0.161628	0.0918953	-0.288206	0.15914	0.74834	Non
b0611	rna	267.736	279.769	276.1	266.392	270.842	291.243	274.535	6.16756	276.159	13.2512	1.00592	0.00851007	0.994119	0.00185413	0.0310537	0.0306895	-0.257514	0.160402	0.753322	Non
b1204	pth	1054.31	1077.04	1020.59	1584.76	1689.25	1495.21	1050.65	28.4014	1589.74	97.1162	1.51311	0.597514	0.660892	0.00284039	0.060944	0.026619	-0.209907	0.160882	0.754584	Non
b4685	yrbN	324.987	304.793	302.018	418.433	580.414	403.729	310.599	12.5374	467.525	98.0407	1.50524	0.58999	0.664347	0.0145591	0.265216	0.117055	-0.513923	0.161289	0.754584	Non
b1691	ydiN	129.027	140.886	162.4	147.17	118.311	144.258	144.104	16.9177	136.579	15.8877	0.947784	-0.0773698	1.05509	0.0234892	0.0586171	0.0652537	-0.927521	0.161307	0.754584	Non
b4166	queG	382.449	400.135	397.744	419.459	417.007	377.573	393.443	9.59516	404.68	23.5069	1.02856	0.0406272	0.972232	0.0024366	0.0402633	0.0380583	0.347049	0.161485	0.754584	Non
b1504	ydeS	52.4105	56.5544	52.6702	57.1756	40.8518	58.8905	53.8784	2.32114	52.306	9.95657	0.970816	-0.0427301	1.03006	0.014105	0.150351	0.159527	-0.82174	0.161765	0.754584	Non
b4354	yjiY	402.024	419.153	497.023	341.515	250.947	504.18	439.4	50.6322	365.547	128.315	0.831924	-0.265477	1.20203	0.0695713	0.215215	0.310961	-0.603783	0.162509	0.754584	Non
b4231	yjfF	166.282	173.917	189.362	173.578	160.224	209.406	176.52	11.7579	181.069	25.4325	1.02577	0.0367074	0.974877	0.0160919	0.092166	0.0875933	-0.442094	0.162762	0.754584	Non
b3934	cytR	739.22	689.413	589.823	546.117	503.751	554.084	672.818	76.0685	534.651	27.0549	0.794643	-0.331621	1.25843	0.00984036	0.0589471	0.0933507	0.338243	0.163068	0.754584	Non
b0491	fetB	151.338	155.65	175.985	178.706	177.201	151.96	160.991	13.1632	169.289	15.0263	1.05154	0.0725089	0.950983	0.0124828	0.0479699	0.0433825	-0.401741	0.163193	0.754584	Non
b0685	ybfE	52.2	52.3003	54.5513	49.2274	50.9322	70.4439	53.0172	1.32949	56.8678	11.7881	1.07263	0.101153	0.932288	0.00894072	0.199685	0.173558	-0.516209	0.163493	0.754584	Non
b0087	mraY	643.66	690.664	699.97	603.293	611.982	685.665	678.098	30.185	633.646	45.2585	0.934447	-0.097816	1.07015	0.00546865	0.0375463	0.042999	0.221536	0.163595	0.754584	Non
b3221	yhcH	195.54	181.925	181.42	203.32	223.093	191.595	186.295	8.01032	206.003	15.9199	1.10579	0.145076	0.904332	0.00571537	0.0507417	0.0414974	-0.289454	0.163969	0.754584	Non
b2293	yfbT	1213.02	1152.61	1064.48	1066.08	1267.73	979.155	1143.37	74.6988	1104.32	148.041	0.96585	-0.0501294	1.03536	0.015064	0.0818141	0.087702	-0.34053	0.164234	0.754584	Non
b4566	yjhX	140.814	131.627	133.139	113.582	110.088	188.546	135.193	4.92612	137.405	44.3235	1.01636	0.0234166	0.9839	0.0202167	0.296607	0.287133	0.702821	0.164889	0.754584	Non
b1264	trpE	160.81	153.147	176.403	203.32	133.432	241.339	163.453	11.8513	192.697	54.7322	1.17891	0.237451	0.848242	0.0354216	0.264954	0.190638	-0.838697	0.165224	0.754584	Non
b1304	pspA	1075.36	1069.28	961.44	955.833	1053.13	1031.31	1035.36	64.0892	1013.42	51.0536	0.978811	-0.0308975	1.02165	0.00536362	0.0310443	0.0324029	-0.18646	0.165821	0.754584	Non
b0823	ybiW	260.579	277.517	308.915	279.981	198.954	360.403	282.337	24.5257	279.779	80.725	0.990941	-0.0131283	1.00914	0.0431096	0.216394	0.220368	-0.52563	0.166062	0.754584	Non
b2476	purC	368.768	391.627	407.358	621.24	628.959	562.428	389.251	19.4044	604.209	36.3885	1.55224	0.634348	0.644232	0.00516388	0.0477993	0.0198384	0.250481	0.166118	0.754584	Non
b4149	blc	392.763	374.61	398.58	375.616	392.867	462.459	388.651	12.5025	410.314	45.9753	1.05574	0.0782529	0.947204	0.00619976	0.0907571	0.0814269	-0.280847	0.166155	0.754584	Non
b2244	yfaD	187.962	194.437	197.513	194.859	179.589	196.569	193.304	4.87524	190.339	9.34894	0.98466	-0.0223023	1.01558	0.00213068	0.0298323	0.0307691	0.32112	0.16622	0.754584	Non
b1429	tehA	375.082	382.618	357.614	307.928	318.857	380.943	371.771	12.8267	335.909	39.3813	0.903537	-0.146345	1.10676	0.00695722	0.0807031	0.098855	-0.342154	0.166416	0.754584	Non
b0867	amiD	847.409	787.758	722.543	504.325	560.784	501.773	785.903	62.4534	522.294	33.358	0.664578	-0.589489	1.50471	0.00872973	0.0271132	0.0613887	0.317932	0.166451	0.754584	Non
b0547	ybcN	41.6758	48.0462	54.5513	39.2281	23.0786	58.2486	48.0911	6.43784	40.1851	17.6045	0.835604	-0.259108	1.19674	0.10087	0.275837	0.395049	-1.15936	0.166508	0.754584	Non
b0610	rnk	1009.06	929.894	941.166	1067.36	1091.06	842.118	960.04	42.825	1000.18	137.399	1.04181	0.0590948	0.959866	0.01054	0.105842	0.0975169	-0.24717	0.166724	0.754584	Non
b0750	nadA	253.633	277.016	270.875	247.419	206.912	267.655	267.175	12.1228	240.662	30.9301	0.900765	-0.150777	1.11017	0.0100302	0.083272	0.10263	-0.3467	0.166795	0.754584	Non
b4327	hypT	193.856	187.43	201.275	156.912	130.514	175.388	194.187	6.92849	154.271	22.5533	0.794447	-0.331978	1.25874	0.00897165	0.0928983	0.14719	-0.446063	0.166959	0.754584	Non
b2678	proW	930.971	826.295	716.691	673.544	807.487	529.052	824.652	107.149	670.028	139.251	0.812497	-0.299565	1.23077	0.0464465	0.094853	0.143684	-0.419186	0.167139	0.754584	Non
b0899	ycaM	723.433	698.672	592.54	719.951	533.461	559.059	671.548	69.5347	604.157	101.094	0.899648	-0.152568	1.11155	0.0298009	0.0849685	0.104981	-0.311802	0.167213	0.754584	Non
b2010	dacD	289.836	302.791	303.69	218.703	223.889	284.504	298.772	7.75181	242.365	36.5848	0.811204	-0.301863	1.23274	0.0067363	0.104901	0.159412	-0.475854	0.167448	0.754584	Non
b1107	nagZ	1500.54	1455.9	1310.28	1584.76	1654.76	1294.95	1422.24	99.4988	1511.49	190.771	1.06276	0.0878104	0.94095	0.0151872	0.0797907	0.0706456	-0.313601	0.167599	0.754584	Non
b2533	suhB	829.938	766.988	791.934	577.91	709.071	850.623	796.287	31.7003	712.534	136.389	0.894822	-0.160328	1.11754	0.0131068	0.141816	0.177114	0.497056	0.168153	0.754584	Non
b4557	yidD	156.39	157.902	126.032	120.505	149.348	173.944	146.775	17.9793	147.932	26.7476	1.00789	0.0113328	0.992176	0.0380954	0.098763	0.0972235	0.655503	0.168241	0.754584	Non
b0417	thiL	166.703	174.668	197.513	203.576	173.222	228.02	179.628	15.9926	201.606	27.4519	1.12235	0.166526	0.890986	0.0208518	0.0841099	0.0667711	0.411829	0.168364	0.754584	Non
b0477	gsk	664.919	679.904	808.237	647.392	630.551	766.7	717.686	78.7758	681.548	74.2232	0.949645	-0.0745395	1.05302	0.0205603	0.0549464	0.0609279	-0.300894	0.168464	0.754584	Non
b3712	yieE	403.077	363.099	400.043	464.584	489.161	405.013	388.74	22.2569	452.919	43.2699	1.1651	0.22045	0.858298	0.00940808	0.0637833	0.0469876	-0.393751	0.168866	0.754584	Non
b0775	bioB	128.395	123.619	146.515	129.991	104.782	167.044	132.843	12.0788	133.939	31.3178	1.00825	0.0118535	0.991817	0.0365676	0.163735	0.161067	-0.72647	0.169072	0.754584	Non
b2919	scpB	107.347	113.359	119.344	102.301	83.5606	128.693	113.35	5.99857	104.851	22.6738	0.925023	-0.112439	1.08105	0.0196837	0.159898	0.186869	-0.593859	0.169097	0.754584	Non
b1607	ydgC	150.286	151.396	205.456	197.423	237.153	232.513	169.046	31.5368	222.363	21.7232	1.3154	0.395504	0.760224	0.0313475	0.14998	0.0866796	-0.441101	0.169184	0.754584	Non
b1952	dsrB	181.227	189.682	192.706	212.806	258.109	214.702	187.872	5.95	228.539	25.6262	1.21646	0.282693	0.822055	0.00610812	0.105125	0.0710407	-0.25913	0.169581	0.754584	Non
b2737	ygbK	183.753	180.173	202.947	158.707	110.618	179.56	188.958	12.2469	149.628	35.3561	0.791862	-0.336679	1.26285	0.0263414	0.145352	0.231805	-0.659443	0.169817	0.754584	Non
b0460	hha	288.784	303.292	322.291	189.218	210.626	247.597	304.789	16.8038	215.813	29.5332	0.708075	-0.498026	1.41228	0.0129768	0.0663839	0.132405	-0.454601	0.169872	0.754584	Non
b3998	nfi	430.44	422.406	465.671	449.457	524.973	469.198	439.506	23.0133	481.209	39.1645	1.09489	0.130782	0.913336	0.00732994	0.0494005	0.041209	-0.277846	0.170527	0.756119	Non
b2302	yfcG	458.434	438.171	416.554	439.97	551.234	434.057	437.72	20.9436	475.087	66.0118	1.08537	0.118184	0.921347	0.0114349	0.109405	0.0928718	0.316242	0.170899	0.756866	Non
b4238	nrdD	1713.76	1414.11	1314.66	856.096	730.823	821.579	1480.85	207.749	802.833	64.706	0.542145	-0.88325	1.84453	0.0194481	0.0444734	0.151311	-0.295115	0.171361	0.758013	Non
b0174	ispU	3594.01	3505.62	3432.13	3098	3619.1	3758.24	3510.59	81.0555	3491.78	348.05	0.994642	-0.00775088	1.00539	0.00395846	0.0802532	0.0811201	0.254981	0.172168	0.759457	Non
b3362	yhfG	204.801	186.429	186.854	197.423	245.907	196.73	192.695	10.4865	213.353	28.1946	1.10721	0.146926	0.903173	0.0123696	0.099375	0.0810624	-0.394032	0.172547	0.759457	Non
b0062	araA	258.053	273.763	276.727	293.057	245.642	338.741	269.515	10.0359	292.48	46.5523	1.08521	0.117973	0.921482	0.010194	0.139506	0.118459	0.395582	0.173536	0.759457	Non
b2753	iap	232.164	228.72	232.209	183.577	192.587	240.697	231.031	2.00137	205.62	30.7093	0.890013	-0.168102	1.12358	0.0022253	0.126353	0.159512	0.385045	0.173773	0.759457	Non
b1263	trpD	242.267	257.247	296.792	271.776	265.537	358.478	265.436	28.1698	298.597	51.952	1.12493	0.169838	0.888942	0.0317592	0.111221	0.0878891	-0.589082	0.173831	0.759457	Non
b2949	yqgF	123.765	116.362	135.229	136.657	120.964	149.072	125.118	9.50593	135.564	14.0857	1.08349	0.115684	0.922945	0.013578	0.0592499	0.0504707	0.470126	0.173858	0.759457	Non
b0175	cdsA	1535.48	1509.2	1531.41	1236.33	1363.5	1753.88	1525.36	14.1437	1451.23	269.7	0.951402	-0.0718729	1.05108	0.00296388	0.169284	0.187019	0.371036	0.173975	0.759457	Non
b2758	casC	165.23	174.668	178.702	146.913	149.083	150.997	172.867	6.9145	148.998	2.04333	0.861922	-0.214371	1.1602	0.000943488	0.0250477	0.0337157	0.364612	0.174381	0.759457	Non
b2557	purL	676.075	679.654	789.217	706.106	585.72	885.604	714.982	64.3144	725.81	150.91	1.01514	0.0216855	0.985081	0.0321689	0.14049	0.13633	0.412526	0.174529	0.759457	Non
b1823	cspC	6631.93	6747.99	6014.43	13435.8	13468.9	9737.63	6464.78	394.309	12214.1	2144.75	1.88933	0.917873	0.529289	0.0184215	0.239972	0.0672272	-0.315399	0.174565	0.759457	Non
b2375	yfdX	111.767	107.854	101.16	86.9172	67.1137	95.7973	106.927	5.36379	83.2761	14.6844	0.778813	-0.360652	1.28401	0.0152141	0.105631	0.174151	-0.508997	0.174592	0.759457	Non
b1300	puuC	180.595	167.911	232	248.445	213.544	288.836	193.502	33.9376	250.275	37.6796	1.2934	0.371164	0.773158	0.0454165	0.115758	0.0691969	0.506584	0.174757	0.759457	Non
b0410	yajD	482.429	465.448	441.426	503.299	553.357	460.212	463.101	20.602	505.623	46.6156	1.09182	0.126734	0.915902	0.00705449	0.0638916	0.0535972	-0.277885	0.174965	0.759457	Non
b3223	nanE	341.195	326.814	302.436	294.083	300.818	281.776	323.481	19.5933	292.225	9.65603	0.903376	-0.146601	1.10696	0.00344244	0.032798	0.0401892	-0.366147	0.175188	0.759457	Non
b3104	yhaI	44.8331	47.0452	43.8918	52.8169	35.5464	42.2022	45.2567	1.61883	43.5218	8.71057	0.961666	-0.0563925	1.03986	0.0123136	0.16383	0.177152	-0.58557	0.175195	0.759457	Non
b2948	yqgE	316.989	370.857	356.151	402.28	378.277	457.003	347.999	27.8438	412.52	40.3494	1.18541	0.245383	0.843592	0.0134608	0.059367	0.0422484	0.262264	0.175498	0.759457	Non
b1680	sufS	428.966	442.426	444.561	502.017	583.598	649.881	438.651	8.45496	578.499	74.0638	1.31881	0.39924	0.758258	0.00424448	0.147555	0.0848372	0.288909	0.175612	0.759457	Non
b0988	insB1	182.49	174.668	166.998	177.937	186.486	179.399	174.719	7.74597	181.274	4.57255	1.03752	0.0531396	0.963837	0.00192348	0.0270213	0.0251023	1.19379	0.175815	0.759457	Non
b1171	ymgD	128.816	114.11	121.643	118.71	101.334	128.693	121.523	7.35396	116.245	13.8449	0.956571	-0.0640555	1.0454	0.0123967	0.0706203	0.0771782	0.375922	0.175829	0.759457	Non
b2181	yejG	1607.89	1804.99	1846.17	1824.49	2000.68	1648.77	1753.02	127.361	1824.65	175.953	1.04086	0.0577793	0.960742	0.0120502	0.0523243	0.0482966	-0.227304	0.176138	0.759457	Non
b3360	pabA	294.467	290.279	251.855	304.082	328.141	324.138	278.867	23.4864	318.787	12.8913	1.14315	0.193015	0.874776	0.00585793	0.0612466	0.0468679	0.263364	0.176337	0.759457	Non
b0951	pqiB	441.806	419.904	485.318	633.803	696.869	573.179	449.009	33.2968	634.617	61.8486	1.41337	0.499141	0.707528	0.0124306	0.0716034	0.0358444	0.326744	0.176372	0.759457	Non
b3596	yibG	44.6226	44.0424	46.6089	49.4838	46.9531	43.0045	45.0913	1.34595	46.4805	3.26542	1.03081	0.0437756	0.970113	0.00360689	0.0485647	0.0457052	-0.754771	0.1768	0.760423	Non
b2443	yffL	245.635	220.963	212.144	253.06	212.748	203.79	226.247	17.3596	223.199	26.245	0.986529	-0.019567	1.01366	0.0155182	0.0639002	0.0656573	-0.27997	0.177656	0.763223	Non
b0868	ybjS	520.737	550.53	503.711	484.583	489.957	581.363	524.993	23.6976	518.634	54.3913	0.987888	-0.0175799	1.01226	0.0081423	0.0691083	0.0708133	0.25371	0.178429	0.765662	Non
b2889	idi	181.016	189.432	193.751	115.633	100.007	174.746	188.066	6.47632	130.129	39.4215	0.69193	-0.531302	1.44523	0.0179434	0.189513	0.395836	-0.526656	0.178671	0.765822	Non
b0039	caiA	482.85	494.476	462.536	344.592	291.268	405.815	479.954	16.1655	347.225	57.3187	0.723455	-0.467025	1.38226	0.00956317	0.0992518	0.189634	-0.38154	0.17927	0.766267	Non
b0066	thiQ	96.8226	93.3398	124.569	107.172	78.5204	138.962	104.911	17.1137	108.218	30.2345	1.03153	0.0447853	0.969434	0.0783892	0.167212	0.157147	0.786919	0.179394	0.766267	Non
b3610	grxC	1986.34	1861.79	1824.44	2428.3	2740.52	2086.68	1890.85	84.7733	2418.5	327.03	1.27905	0.355074	0.78183	0.0104273	0.127053	0.0776624	-0.257434	0.179534	0.766267	Non
b3567	xylG	297.624	277.267	270.457	279.981	215.666	263.483	281.783	14.1354	253.043	33.4043	0.898008	-0.155199	1.11358	0.0113902	0.0830501	0.102986	0.485158	0.180051	0.766267	Non
b3766	ilvL	193.435	173.667	144.843	209.473	200.015	172.178	170.648	24.4361	193.889	19.3873	1.13619	0.184203	0.880135	0.0246277	0.0870928	0.0674654	-0.325762	0.180669	0.766267	Non
b2497	uraA	241.215	250.741	274.219	246.137	194.709	262.039	255.392	16.9867	234.295	35.1921	0.917395	-0.124385	1.09004	0.0171836	0.090825	0.107918	-0.468275	0.180778	0.766267	Non
b1433	ydcO	221.64	236.227	215.488	234.087	183.568	250.004	224.452	10.6517	222.553	34.6872	0.99154	-0.0122565	1.00853	0.0127222	0.116574	0.118572	-0.496391	0.181657	0.766267	Non
b3783	rho	1694.82	1672.61	1771.77	1964.48	2190.61	1748.42	1713.06	52.0364	1967.84	221.115	1.14872	0.200033	0.870531	0.00587071	0.100654	0.0762782	-0.215361	0.181662	0.766267	Non
b0714	nei	135.973	132.878	146.097	138.709	115.658	175.709	138.316	6.91413	143.359	30.294	1.03646	0.0516617	0.964824	0.0181688	0.176455	0.16426	0.597232	0.181893	0.766267	Non
b4475	rtcA	269.63	265.756	300.136	278.186	240.601	309.376	278.507	18.8313	276.054	34.4367	0.991193	-0.0127625	1.00889	0.0145077	0.0743438	0.0756709	-0.404954	0.181956	0.766267	Non
b1793	yoaF	168.808	179.923	180.584	180.501	215.135	157.737	176.438	6.61609	184.458	28.9032	1.04545	0.0641254	0.956525	0.0101062	0.13163	0.120433	-0.357753	0.182066	0.766267	Non
b0487	cueR	624.296	650.125	553.246	721.233	737.455	721.93	609.222	50.1677	726.873	9.1712	1.19312	0.254734	0.838141	0.00178708	0.0856486	0.0601665	-0.199335	0.182123	0.766267	Non
b4127	yjdJ	230.059	205.448	202.738	267.931	429.475	251.287	212.748	15.0525	316.231	98.4244	1.48641	0.571831	0.672763	0.0378766	0.376038	0.170198	-0.403885	0.18231	0.766267	Non
b3802	hemY	793.525	776.497	952.662	841.994	974.873	775.044	840.894	97.167	863.97	101.711	1.02744	0.0390575	0.973291	0.0233978	0.0634496	0.0601055	0.279805	0.182439	0.766267	Non
b3401	hslO	846.146	869.837	883.48	644.315	636.387	804.088	866.487	18.891	694.93	94.6166	0.802008	-0.318311	1.24687	0.00510562	0.0945801	0.147042	-0.248236	0.182793	0.766267	Non
b3703	rpmH	6349.04	6167.93	5278.72	10701.6	10945.9	7506.53	5931.9	572.868	9718.01	1919.09	1.63826	0.712167	0.610403	0.0328025	0.204103	0.0760469	-0.337957	0.182883	0.766267	Non
b4485	ytfR	207.327	188.431	219.041	202.807	164.734	256.904	204.933	15.4447	208.148	46.3166	1.01569	0.0224578	0.984554	0.0288443	0.164872	0.159818	0.612677	0.182926	0.766267	Non
b1973	zinT	69.8807	67.3147	75.6611	99.7368	77.9899	70.9253	70.9522	4.27512	82.884	15.0163	1.16817	0.224247	0.856042	0.0187761	0.155318	0.113818	-0.542264	0.18301	0.766267	Non
b3586	yiaV	115.766	132.377	155.293	121.017	90.7229	173.944	134.479	19.8473	128.561	42.1201	0.955996	-0.0649242	1.04603	0.0831675	0.204934	0.224235	-0.85387	0.183184	0.766267	Non
b1022	pgaC	141.445	136.131	145.261	155.118	121.494	147.788	140.946	4.5855	141.467	17.6805	1.0037	0.0053223	0.996318	0.00699364	0.098775	0.0980489	0.647092	0.183419	0.766267	Non
b0556	rzpD	116.608	105.101	107.639	96.9165	94.9673	86.3299	109.783	6.04555	92.7379	5.6344	0.844739	-0.243422	1.1838	0.00575467	0.0262978	0.0368532	-1.04523	0.183511	0.766267	Non
b3842	rfaH	368.978	376.112	355.733	361.77	369.258	418.01	366.941	10.3411	383.013	30.5389	1.0438	0.061845	0.958038	0.00386491	0.0598408	0.0549241	-0.237064	0.183547	0.766267	Non
b1072	flgA	149.233	152.146	155.502	159.733	147.226	177.474	152.294	3.13726	161.477	15.1993	1.0603	0.0844738	0.943128	0.00333509	0.0817812	0.0727436	0.413108	0.18363	0.766267	Non
b1237	hns	19263.5	18528.3	16924.7	23121.3	27278.4	13884.5	18238.8	1195.98	21428.1	6855.6	1.17486	0.232488	0.851166	0.0360841	0.312112	0.22612	-0.417974	0.184372	0.768047	Non
b2712	hypF	613.35	577.055	518.342	420.741	293.125	502.094	569.582	47.9432	405.32	105.334	0.711609	-0.490843	1.40527	0.0376245	0.136877	0.2703	-0.518046	0.184546	0.768047	Non
b3657	yicJ	221.008	227.219	245.794	210.499	153.327	269.741	231.34	12.8968	211.189	58.21	0.912893	-0.131483	1.09542	0.0264294	0.20947	0.251352	-0.967222	0.184972	0.768965	Non
b0820	ybiT	1378.88	1347.05	1592.65	1712.7	1923.48	1910.01	1439.52	133.559	1848.73	117.996	1.28427	0.360945	0.778654	0.0101854	0.064168	0.0389052	0.240228	0.185538	0.770458	Non
b1892	flhD	450.646	474.707	423.87	471.507	468.735	387.041	449.741	25.4306	442.427	47.9864	0.983739	-0.0236531	1.01653	0.0105487	0.0653471	0.0675253	0.363972	0.186219	0.772273	Non
b2332	yfcO	460.118	476.458	467.761	362.283	369.258	360.403	468.113	8.17578	363.982	4.66529	0.777551	-0.36299	1.28609	0.000385041	0.00713847	0.0118072	0.312809	0.186389	0.772273	Non
b1489	dosP	236.163	271.261	252.901	354.848	294.186	395.064	253.441	17.5552	348.033	50.7829	1.37323	0.45757	0.728212	0.0173842	0.128121	0.0679416	-1.58508	0.186964	0.772295	Non
b2351	gtrB	604.3	643.869	746.997	921.22	1001.4	755.628	665.055	73.6701	892.749	125.336	1.34237	0.424781	0.744952	0.0267489	0.0970953	0.0538834	-0.327781	0.186969	0.772295	Non
b2707	srlR	405.392	368.605	277.773	192.038	171.365	234.92	350.59	65.6894	199.441	32.4176	0.568874	-0.81382	1.75786	0.052383	0.0543975	0.168092	-0.437939	0.187559	0.772295	Non
b3258	panF	351.929	354.841	400.043	364.847	330.263	457.805	368.938	26.977	384.305	65.96	1.04165	0.0588754	0.960012	0.021586	0.119763	0.110376	-0.39018	0.187793	0.772295	Non
b0623	cspE	13175.7	13741.7	13882.4	19071.3	22152	24564.1	13599.9	374.077	21929.1	2753.18	1.61245	0.689251	0.620176	0.00593973	0.16585	0.0637888	-0.378707	0.187862	0.772295	Non
b1798	leuE	419.074	454.437	548.648	432.278	437.698	394.261	474.053	66.9772	421.413	23.6693	0.888957	-0.169814	1.12491	0.0136492	0.0864958	0.109454	-0.269792	0.188164	0.772295	Non
b4177	purA	2341.63	2084.25	2075.04	2837.24	2811.88	2815.83	2166.98	151.329	2821.65	13.6471	1.30212	0.380857	0.767981	0.000580943	0.0855765	0.0504726	-0.211271	0.188258	0.772295	Non
b1325	ycjG	506.004	491.723	443.098	433.817	478.02	515.894	480.275	32.9781	475.91	41.079	0.990911	-0.0131719	1.00917	0.0101943	0.0439939	0.0448046	0.226552	0.188773	0.773358	Non
b1414	ydcF	499.899	493.224	443.934	536.118	511.444	474.815	479.019	30.5673	507.459	30.8452	1.05937	0.0832061	0.943958	0.00667142	0.0350588	0.0312394	0.205338	0.188932	0.773358	Non
b1808	yoaA	475.694	491.222	506.219	452.534	388.358	531.78	491.045	15.2634	457.557	71.8428	0.931802	-0.101904	1.07319	0.00839451	0.122294	0.14085	-0.322138	0.189438	0.774577	Non
b0603	ybdO	122.081	122.368	110.775	131.786	123.351	97.5625	118.408	6.61199	117.567	17.83	0.992897	-0.0102846	1.00715	0.0145663	0.106718	0.108251	-0.605409	0.19022	0.775397	Non
b2371	yfdE	170.913	184.678	193.542	166.399	132.105	171.376	183.044	11.4026	156.627	21.3816	0.855677	-0.224861	1.16866	0.0146268	0.0760038	0.103804	-0.510819	0.190537	0.775397	Non
b3416	malQ	2564.12	2252.42	2043.48	1683.48	1822.42	1411.45	2286.67	262.004	1639.11	209.046	0.716812	-0.480333	1.39507	0.0251342	0.0467826	0.0910488	0.326348	0.190664	0.775397	Non
b1061	dinI	238.689	241.983	230.119	245.112	272.169	213.739	236.93	6.12452	243.673	29.2415	1.02846	0.0404855	0.972328	0.00533547	0.101466	0.0959282	-0.258384	0.190981	0.775397	Non
b2269	elaD	110.083	120.866	128.331	152.041	125.473	105.425	119.76	9.17424	127.647	23.3837	1.06585	0.0920058	0.938217	0.0241374	0.131795	0.116013	0.419106	0.191181	0.775397	Non
b0738	tolR	253.423	284.023	321.037	296.647	334.242	422.503	286.161	33.858	351.131	64.6056	1.22704	0.295181	0.81497	0.0374438	0.125186	0.0831459	-0.471352	0.191832	0.775397	Non
b1534	ydeE	170.492	185.679	210.681	215.626	211.156	254.176	188.95	20.2932	226.986	23.6528	1.2013	0.264596	0.832432	0.0192492	0.0673565	0.0466741	0.370897	0.19193	0.775397	Non
b4196	ulaD	134.92	138.383	146.933	143.836	103.721	150.034	140.079	6.18335	132.531	25.1414	0.946115	-0.0799125	1.05695	0.014403	0.145137	0.16214	0.553927	0.192201	0.775397	Non
b0606	ahpF	3687.47	3533.65	3540.61	4489.44	4381.23	3933.79	3587.24	86.8692	4268.15	294.579	1.18981	0.250737	0.840467	0.00287472	0.0591945	0.0418141	-0.181672	0.192428	0.775397	Non
b0157	yadS	291.52	304.793	294.493	309.21	326.549	328.952	296.936	6.96532	321.571	10.7719	1.08296	0.114985	0.923392	0.00135152	0.0193976	0.0165394	-0.300755	0.192494	0.775397	Non
b4113	basR	595.459	571.299	549.066	393.563	447.513	377.092	571.942	23.2034	406.056	36.8355	0.709961	-0.494189	1.40853	0.00633007	0.0422715	0.0838646	-0.306917	0.192587	0.775397	Non
b2071	yegJ	61.6718	68.3157	64.1657	64.611	64.9916	73.0114	64.7177	3.35618	67.538	4.74391	1.04358	0.0615381	0.958242	0.00626525	0.0384544	0.0353099	0.428247	0.192897	0.775397	Non
b0446	cof	850.987	786.006	613.231	397.409	357.586	400.52	750.075	122.883	385.172	23.9402	0.513511	-0.961533	1.94738	0.0175142	0.0589722	0.223639	-0.294682	0.192912	0.775397	Non
b3791	wecE	495.9	501.482	468.806	504.325	544.337	494.391	488.73	17.4783	514.351	26.4395	1.05242	0.073717	0.950187	0.00316193	0.0290014	0.026184	-0.274125	0.192928	0.775397	Non
b1200	dhaK	692.913	734.957	608.006	630.983	663.975	581.684	678.625	64.6701	625.547	41.4139	0.921786	-0.117497	1.08485	0.0108514	0.0471179	0.0554531	-0.27772	0.192966	0.775397	Non
b2846	yqeH	85.4565	89.8364	90.0827	95.1218	79.8468	76.5416	88.4585	2.60277	83.8367	9.91189	0.947751	-0.0774195	1.05513	0.00598337	0.0892113	0.0993187	0.662622	0.193775	0.776977	Non
b3442	yhhZ	127.343	120.616	113.91	137.683	135.819	99.488	120.623	6.71654	124.33	21.534	1.03073	0.0436716	0.970183	0.016588	0.132444	0.124663	0.85027	0.194531	0.77917	Non
b3827	yigM	147.549	155.149	172.432	154.349	117.781	231.39	158.377	12.7516	167.84	57.9938	1.05975	0.083722	0.94362	0.0478506	0.296016	0.263578	0.651092	0.195425	0.77931	Non
b3040	zupT	807.206	828.547	904.799	748.155	750.984	731.237	846.851	51.3063	743.459	10.6783	0.87791	-0.187855	1.13907	0.00149671	0.0428301	0.0555711	-0.210111	0.195429	0.77931	Non
b2296	ackA	1114.51	1086.55	789.844	769.179	709.071	666.088	996.967	179.918	714.779	51.7817	0.716954	-0.480048	1.39479	0.0224868	0.088767	0.172691	-0.301379	0.195727	0.77931	Non
b2879	ssnA	181.227	219.962	249.974	376.128	249.355	259.632	217.054	34.4659	295.038	70.4137	1.35928	0.442848	0.735681	0.0651821	0.177178	0.0958935	0.783068	0.195809	0.77931	Non
b3795	yifK	367.926	384.87	478.003	371.257	331.59	437.266	410.266	59.2702	380.037	53.3825	0.926319	-0.110419	1.07954	0.0349037	0.0699233	0.0814894	-0.363424	0.196272	0.77931	Non
b3208	mtgA	365.821	401.636	373.917	437.919	451.492	457.324	380.458	18.7823	448.912	9.95649	1.17992	0.238695	0.847512	0.00188328	0.0381572	0.0274074	0.325907	0.196288	0.77931	Non
b1134	nudJ	107.136	99.846	100.115	99.4805	93.9062	127.248	102.366	4.13357	106.878	17.8598	1.04408	0.062235	0.957779	0.0116061	0.139877	0.128315	-0.39194	0.196519	0.77931	Non
b2738	ygbL	97.2436	92.8393	102.205	93.0706	64.1957	97.2415	97.4294	4.68574	84.836	17.9962	0.870743	-0.199681	1.14844	0.0175476	0.150223	0.198133	-0.920962	0.196674	0.77931	Non
b3289	rsmB	368.347	396.381	433.484	413.562	415.681	434.057	399.404	32.6736	421.1	11.2709	1.05432	0.0763128	0.948479	0.00376606	0.0636316	0.0572437	0.283875	0.196693	0.77931	Non
b3480	nikE	189.646	170.914	176.821	115.89	89.6618	147.146	179.127	9.57638	117.566	28.7787	0.656326	-0.607516	1.52363	0.0225091	0.131708	0.305755	-0.551745	0.197223	0.77931	Non
b0537	intD	378.24	373.359	347.163	298.698	263.945	290.601	366.254	16.7121	284.415	18.1835	0.77655	-0.364848	1.28775	0.00501767	0.0263551	0.0437043	-0.563618	0.19723	0.77931	Non
b0929	ompF	27271.8	24142.2	21009.3	15372	14984.1	15047.9	24141.1	3131.22	15134.7	208.01	0.626926	-0.673634	1.59509	0.00306616	0.0740358	0.188369	-0.259924	0.197399	0.77931	Non
b2387	fryB	41.8863	51.5496	45.7729	31.0235	26.5272	55.5207	46.4029	4.86234	37.6905	15.6043	0.812244	-0.300016	1.23116	0.0746174	0.266643	0.404164	0.93361	0.197492	0.77931	Non
b3271	yhdZ	124.817	121.867	139.827	130.76	96.8242	149.874	128.837	9.63105	125.819	26.8678	0.976579	-0.0341918	1.02398	0.0274565	0.150444	0.157746	0.497167	0.197865	0.779498	Non
b0534	sfmF	73.6694	78.5756	65.4197	63.0727	47.2184	78.4672	72.5549	6.64836	62.9194	15.625	0.867197	-0.205568	1.15314	0.0391391	0.152505	0.202791	-0.791987	0.198114	0.779498	Non
b2748	ftsB	269.42	284.023	275.473	289.98	308.246	299.587	276.305	7.33729	299.271	9.13673	1.08312	0.115189	0.923261	0.00139444	0.0168773	0.0143864	-0.34917	0.198167	0.779498	Non
b4294	insA	70.0912	79.0761	61.8666	55.6373	44.0351	59.2114	70.3446	8.60754	52.9613	7.93417	0.752883	-0.409502	1.32823	0.0315297	0.0577621	0.101903	0.602002	0.198646	0.78056	Non
b3520	yhjB	169.65	168.662	181.42	186.141	179.854	167.044	173.244	7.09747	177.68	9.73275	1.0256	0.0364737	0.975035	0.00385986	0.0293515	0.0279043	0.329181	0.199152	0.781017	Non
b3386	rpe	844.883	868.085	817.433	685.851	652.568	731.718	843.467	25.3557	690.046	39.7415	0.818107	-0.289639	1.22233	0.00297784	0.0288403	0.0430903	0.178131	0.199397	0.781017	Non
b2821	ptrA	572.937	587.815	633.087	549.45	520.198	695.293	597.947	31.3287	588.314	93.7943	0.98389	-0.0234316	1.01637	0.0143673	0.115562	0.119377	0.282897	0.199412	0.781017	Non
b1663	mdtK	3260.61	3410.03	3363.79	2769.81	2933.64	3186.51	3344.81	76.4976	2963.32	209.926	0.885946	-0.174709	1.12874	0.00278671	0.0465004	0.0592437	0.192152	0.1996	0.781017	Non
b4675	yoaJ	69.8807	76.8239	66.0467	149.99	126.535	82.9602	70.9171	5.46281	119.828	34.0144	1.68969	0.756762	0.591823	0.0376095	0.373649	0.130872	-0.368402	0.200317	0.782999	Non
b3050	yqiJ	186.91	202.945	156.129	171.783	145.634	135.753	181.995	23.7917	151.057	18.6172	0.830006	-0.268806	1.20481	0.027712	0.0560929	0.0814226	-0.436186	0.200736	0.783818	Non
b2129	yehX	187.752	203.946	222.594	223.318	263.945	241.82	204.764	17.4357	243.028	20.3404	1.18687	0.247159	0.842554	0.0122579	0.0530464	0.0376575	0.365461	0.201626	0.786469	Non
b0785	moaE	388.974	456.939	244.331	414.331	449.901	374.364	363.415	108.584	412.865	37.7898	1.13607	0.184053	0.880227	0.047039	0.255587	0.198028	-0.530173	0.202531	0.78861	Non
b2921	ygfI	123.344	118.864	136.065	118.71	97.0894	125.162	126.091	8.92319	113.654	14.7036	0.901365	-0.149817	1.10943	0.0157472	0.069807	0.0859207	-0.459378	0.202598	0.78861	Non
b0147	ligT	131.973	131.627	136.692	108.711	90.1924	120.669	133.431	2.82951	106.524	15.3557	0.798348	-0.324909	1.25259	0.00525783	0.100895	0.158301	0.581371	0.203169	0.790007	Non
b0183	rnhB	172.386	159.654	161.982	179.475	188.343	231.069	164.674	6.7799	199.629	27.5865	1.21227	0.277709	0.8249	0.00978589	0.127175	0.0865374	0.386887	0.20384	0.7906	Non
b0742	ybgF	980.013	1010.72	1097.09	1374.52	1423.98	1206.53	1029.27	60.7014	1335.01	113.98	1.29704	0.375225	0.770985	0.00866044	0.059536	0.0353893	-0.248862	0.204032	0.7906	Non
b3991	thiG	103.348	96.5929	121.016	125.633	81.1731	154.367	106.986	12.6114	120.391	36.8773	1.1253	0.17031	0.888652	0.062106	0.240345	0.189801	0.716554	0.204243	0.7906	Non
b1803	yeaX	128.185	142.887	148.814	129.478	95.4978	161.427	139.962	10.6213	128.801	32.97	0.920257	-0.119891	1.08665	0.0334113	0.179087	0.211468	-0.624671	0.204704	0.7906	Non
b3746	ravA	556.52	547.276	449.787	365.36	310.898	351.578	517.861	59.1349	342.612	28.3161	0.661591	-0.595989	1.51151	0.0162327	0.0399016	0.0911614	-0.279437	0.20479	0.7906	Non
b4266	idnO	161.862	166.41	168.67	121.53	102.13	141.209	165.647	3.46739	121.623	19.5398	0.734227	-0.445701	1.36198	0.0057843	0.105036	0.194839	-0.420956	0.205158	0.7906	Non
b0741	pal	4018.14	4073.92	4311.22	6611.6	6913.24	4777.19	4134.43	155.629	6100.68	1156.06	1.47558	0.561283	0.677699	0.0122688	0.233575	0.107276	-0.287435	0.205186	0.7906	Non
b1113	ldtC	169.861	203.446	228.028	254.085	254.661	280.171	200.445	29.1998	262.972	14.8973	1.31194	0.391706	0.762228	0.0141942	0.132735	0.0771178	-0.323537	0.205434	0.7906	Non
b0058	rluA	230.269	235.727	254.991	183.577	201.606	245.35	240.329	12.9872	210.178	31.766	0.874543	-0.193398	1.14345	0.014048	0.0946574	0.123763	-0.587653	0.205442	0.7906	Non
b1176	minC	1719.86	1719.65	1580.52	1502.46	1544.41	1378.71	1673.35	80.3878	1475.2	86.1496	0.881583	-0.181831	1.13432	0.00482544	0.0263421	0.033894	-0.210708	0.206021	0.791504	Non
b2907	ubiH	1014.53	954.668	1037.1	854.558	857.889	945.939	1002.1	42.5995	886.128	51.824	0.884271	-0.17744	1.13088	0.00427618	0.0272733	0.0348793	0.215205	0.206416	0.791504	Non
b2445	yffN	60.6194	58.5563	63.7476	61.0215	60.2167	57.2858	60.9745	2.61381	59.508	1.96607	0.97595	-0.035121	1.02464	0.00243601	0.0216731	0.0227545	-0.583091	0.206675	0.791504	Non
b4193	ulaA	212.799	206.699	252.901	189.987	133.697	280.973	224.133	25.0995	201.553	74.3163	0.899255	-0.153199	1.11203	0.0710206	0.2503	0.309525	0.608397	0.20695	0.791504	Non
b1791	yeaN	206.485	213.455	235.762	203.576	180.65	238.29	218.567	15.2933	207.505	29.0201	0.949389	-0.0749295	1.05331	0.0168312	0.0828933	0.0919669	-0.467754	0.207446	0.791529	Non
b1434	ydcN	103.769	101.347	91.7548	91.2759	74.8066	124.2	98.957	6.35364	96.7607	25.1491	0.977806	-0.0323803	1.0227	0.0287031	0.202698	0.212004	-0.485836	0.207451	0.791529	Non
b1709	btuD	319.304	318.807	357.823	372.539	432.658	369.229	331.978	22.3838	391.475	35.7037	1.17922	0.237834	0.848017	0.010577	0.0563958	0.0405561	0.288627	0.207765	0.791529	Non
b1742	ves	91.5605	92.3388	100.115	103.326	82.4995	100.29	94.6715	4.73038	95.3721	11.2509	1.0074	0.0106365	0.992654	0.0101384	0.0797991	0.078631	-0.71913	0.207821	0.791529	Non
b1540	rspR	257.001	251.992	275.682	249.983	250.682	271.827	261.559	12.4854	257.497	12.4148	0.984473	-0.0225771	1.01577	0.00395847	0.0249954	0.0257901	-0.260891	0.208018	0.791529	Non
b1879	flhA	230.059	265.005	278.818	245.112	181.976	319.806	257.96	25.131	248.965	68.9955	0.965127	-0.0512094	1.03613	0.0464374	0.192674	0.206849	-0.848667	0.208375	0.792078	Non
b2418	pdxK	961.701	978.942	908.561	869.685	862.133	700.749	949.735	36.6847	810.855	95.43	0.853771	-0.22808	1.17127	0.00781902	0.074057	0.101598	-0.292804	0.208937	0.792746	Non
b3160	yhbW	255.528	270.01	295.956	381	424.435	319.806	273.831	20.4835	375.08	52.565	1.36975	0.453912	0.73006	0.0180311	0.116264	0.0619675	0.351764	0.209387	0.792746	Non
b3947	frwA	377.398	386.372	440.59	348.951	255.987	486.047	401.453	34.1894	363.662	115.733	0.905863	-0.142635	1.10392	0.0466172	0.225404	0.274686	-0.546061	0.209401	0.792746	Non
b3928	zapB	1007.38	994.206	764.763	1382.21	1658.48	1083.46	922.115	136.43	1374.72	287.584	1.49083	0.576115	0.670768	0.053236	0.166125	0.0747443	-0.362613	0.209997	0.792761	Non
b1695	ydiO	122.712	122.868	152.367	133.324	99.7421	172.981	132.649	17.0766	135.349	36.6613	1.02035	0.0290689	0.980053	0.0599759	0.176626	0.169649	0.738177	0.210184	0.792761	Non
b1763	topB	913.501	933.148	893.303	948.91	981.505	908.711	913.317	19.9228	946.375	36.4633	1.0362	0.0512968	0.965068	0.00144561	0.0235092	0.0218955	0.378461	0.210266	0.792761	Non
b1863	ruvC	514.002	508.489	512.071	399.717	398.969	419.775	511.521	2.79735	406.153	11.8028	0.794012	-0.332768	1.25943	0.000273341	0.0194661	0.0308763	0.276179	0.21126	0.792761	Non
b0403	malZ	454.224	437.17	451.041	552.014	552.03	526.484	447.479	9.06788	543.509	14.7443	1.2146	0.280487	0.823313	0.00094554	0.0172215	0.0116735	0.232083	0.211579	0.792761	Non
b2925	fbaA	3474.88	3348.22	2333.58	4331.76	4562.14	3446.46	3052.23	625.579	4113.45	589.008	1.34769	0.430487	0.742011	0.0504788	0.147833	0.0813939	0.35566	0.211677	0.792761	Non
b0911	rpsA	22722.4	22307.5	23393.1	37238	40081	24718	22807.6	547.815	34012.3	8173.69	1.49127	0.57654	0.67057	0.00992806	0.328081	0.147526	0.362394	0.211896	0.792761	Non
b2448	yffQ	49.8847	52.0501	50.7891	46.1507	36.0769	51.8301	50.908	1.08756	44.6859	7.97806	0.877778	-0.188071	1.13924	0.00656028	0.140914	0.182887	0.609169	0.21191	0.792761	Non
b0931	pncB	1146.51	1242.44	1254.26	1231.97	1339.89	1322.07	1214.4	59.0973	1297.97	57.8533	1.06882	0.0960131	0.935615	0.00373074	0.0267005	0.023373	0.223905	0.211949	0.792761	Non
b0119	yacL	2199.56	2068.49	1572.16	1324.27	1275.43	1256.76	1946.74	330.944	1285.48	34.8614	0.660328	-0.598745	1.5144	0.00792963	0.0972848	0.223113	-0.320618	0.212265	0.792761	Non
b3352	yheS	857.512	893.109	942.838	839.687	885.477	913.846	897.82	42.8578	879.67	37.4189	0.979784	-0.0294637	1.02063	0.00349253	0.023911	0.0249078	0.200495	0.212281	0.792761	Non
b0011	yaaW	95.7702	97.8441	96.562	82.8149	57.8292	113.448	96.7254	1.04656	84.6975	27.8574	0.875649	-0.191576	1.14201	0.00612098	0.279898	0.36504	-0.744622	0.212361	0.792761	Non
b0135	yadC	173.649	174.668	178.075	155.118	129.718	138.32	175.464	2.31799	141.052	12.9184	0.803879	-0.31495	1.24397	0.00208104	0.0647183	0.100149	0.485056	0.212482	0.792761	Non
b0689	ybfP	47.1484	54.3022	69.3909	57.6884	35.5464	68.3579	56.9472	11.3547	53.8642	16.7367	0.945863	-0.0802966	1.05724	0.106561	0.163121	0.182328	0.907101	0.212513	0.792761	Non
b2535	csiE	1192.18	1130.59	1124.26	1580.15	1609.14	1633.05	1149.01	37.5222	1607.45	26.4897	1.39898	0.48438	0.714804	0.000925624	0.028409	0.0145155	-0.19334	0.213061	0.792761	Non
b1314	ycjR	97.4541	105.852	126.032	105.377	85.6827	121.311	109.779	14.6883	104.124	17.8473	0.948482	-0.076307	1.05432	0.0394459	0.0839588	0.0933271	0.581837	0.213102	0.792761	Non
b1272	sohB	609.141	645.371	660.049	760.718	855.236	759.158	638.187	26.2036	791.704	55.0258	1.24055	0.310982	0.806093	0.00490847	0.0497474	0.0323251	-0.169922	0.213133	0.792761	Non
b3602	yibL	187.541	156.15	196.259	200.243	252.804	222.885	179.984	21.0955	225.311	26.3643	1.25184	0.324051	0.798824	0.0235896	0.0775758	0.0495026	-0.278856	0.213516	0.792761	Non
b2562	yfhL	253.423	270.76	281.744	304.082	322.836	358.959	268.642	14.2788	328.626	27.893	1.22328	0.290759	0.817472	0.00775961	0.0582793	0.0389458	-0.230511	0.213534	0.792761	Non
b3651	trmH	132.605	127.623	146.515	147.682	132.105	162.872	135.581	9.79145	147.553	15.3835	1.0883	0.12208	0.918862	0.0129505	0.0609325	0.0514458	0.441748	0.213656	0.792761	Non
b3645	dinD	942.758	903.369	760.165	600.216	464.225	626.935	868.764	96.0896	563.792	87.2561	0.648959	-0.623801	1.54093	0.0294428	0.0532908	0.126537	-0.30957	0.214005	0.793264	Non
b2628	yfjL	451.067	442.175	373.917	317.671	246.968	287.873	422.386	42.2109	284.171	35.4966	0.672774	-0.571805	1.48638	0.0214709	0.0431793	0.0953975	-0.355419	0.214387	0.793892	Non
b2503	yfgF	308.78	323.061	319.365	274.597	188.873	317.078	317.069	7.41218	260.183	65.3064	0.820588	-0.28527	1.21864	0.0100925	0.189725	0.281756	-0.514135	0.214851	0.794346	Non
b4029	yjbH	273.419	284.774	328.144	293.57	258.64	377.413	295.445	28.8811	309.874	61.0419	1.04884	0.0687907	0.953437	0.0331213	0.129477	0.1177	0.565017	0.215075	0.794346	Non
b3801	aslA	295.73	297.536	350.508	285.109	202.402	371.957	314.591	31.1175	286.489	84.7857	0.910672	-0.134997	1.09809	0.0503502	0.197468	0.238107	-0.686332	0.215359	0.794346	Non
b1704	aroH	278.47	293.282	308.706	389.717	433.189	322.373	293.486	15.1188	381.76	55.8346	1.30078	0.379373	0.768772	0.012959	0.136956	0.0809423	0.345924	0.215362	0.794346	Non
b3865	yihA	2960.67	2867.51	2528.59	3162.61	3300.24	2742.02	2785.59	227.391	3068.29	290.819	1.10149	0.139453	0.907863	0.013308	0.0532756	0.0439106	-0.1925	0.215762	0.794978	Non
b0199	metN	457.592	502.984	431.394	531.503	433.454	581.363	463.99	36.2212	515.44	75.2515	1.11089	0.15171	0.900183	0.0196029	0.0981465	0.0795309	0.347374	0.21612	0.794978	Non
b1869	yecN	379.503	417.902	410.493	416.639	501.894	490.54	402.633	20.3707	469.691	46.2941	1.16655	0.222248	0.857229	0.00857709	0.0709325	0.0521241	-0.267858	0.216839	0.794978	Non
b3079	ygjJ	186.91	188.181	194.796	162.553	110.353	219.034	189.962	4.23417	163.98	54.3546	0.863224	-0.212192	1.15845	0.0127079	0.269765	0.362025	-1.13765	0.216975	0.794978	Non
b2819	recD	650.396	606.333	605.08	527.657	518.606	645.709	620.603	25.8087	563.991	70.915	0.908779	-0.137999	1.10038	0.00899389	0.0840095	0.101721	0.26587	0.217009	0.794978	Non
b1659	ydhB	367.084	375.361	367.437	321.004	334.508	342.913	369.961	4.68007	332.808	11.0528	0.899577	-0.152682	1.11163	0.000722612	0.0209115	0.025841	-0.303856	0.21721	0.794978	Non
b2288	nuoA	773.95	852.57	811.372	1154.79	1094.25	1045.43	812.63	39.3253	1098.16	54.7883	1.35136	0.434411	0.739996	0.00415271	0.0351942	0.0192721	-0.166636	0.217221	0.794978	Non
b4355	tsr	251.949	233.224	264.396	234.856	165.264	280.011	249.857	15.6909	226.71	57.8053	0.907362	-0.14025	1.1021	0.0275411	0.184653	0.224283	-0.631112	0.217239	0.794978	Non
b2583	yfiP	101.032	98.0943	125.196	102.044	87.0091	140.567	108.108	14.8719	109.873	27.6239	1.01633	0.023375	0.983928	0.0594882	0.152944	0.148067	-0.528745	0.21825	0.797413	Non
b3072	aer	348.982	339.076	470.27	419.459	408.518	554.245	386.109	73.053	460.741	81.1614	1.19329	0.254945	0.838019	0.0573256	0.116322	0.0816901	0.45716	0.218461	0.797413	Non
b1377	ompN	103.348	117.613	121.434	130.248	92.5798	145.541	114.132	9.53259	122.79	27.2571	1.07586	0.10549	0.929489	0.0318897	0.167925	0.145079	-0.877866	0.218554	0.797413	Non
b1976	mtfA	2187.35	2104.27	1524.3	2109.34	2007.58	2302.51	1938.64	361.226	2139.81	149.807	1.10377	0.142436	0.905988	0.0224371	0.144686	0.11876	0.327644	0.218759	0.797413	Non
b2928	yggC	346.878	292.281	293.03	221.523	233.439	254.497	310.73	31.3073	236.486	16.6965	0.761068	-0.393902	1.31394	0.0122352	0.0409911	0.070769	0.360461	0.219768	0.800306	Non
b2268	rbn	298.887	336.574	321.246	261.521	247.764	298.304	318.902	18.9522	269.196	26.1295	0.844133	-0.244458	1.18465	0.00992188	0.0464781	0.0652269	0.387324	0.220492	0.800576	Non
b3709	tnaB	1238.7	1259.71	1186.75	1313.24	1306.99	1115.55	1228.39	37.5572	1245.26	112.378	1.01374	0.0196847	0.986448	0.00474578	0.0667306	0.0649342	-0.180317	0.220632	0.800576	Non
b1916	sdiA	373.82	359.346	398.58	281.007	346.445	320.769	377.248	19.8404	316.073	32.9708	0.837839	-0.255255	1.19355	0.00943612	0.0543705	0.0774536	-0.27734	0.220815	0.800576	Non
b1831	proQ	3077.07	3266.39	3061.77	2868.78	2994.92	2967.79	3135.08	113.98	2943.83	66.3946	0.938998	-0.0908057	1.06496	0.00141036	0.0192462	0.0218281	-0.14685	0.220907	0.800576	Non
b2198	ccmD	85.246	103.099	61.6576	114.864	80.112	78.1462	83.3342	20.7868	91.0408	20.6549	1.09248	0.127603	0.915351	0.0973378	0.139712	0.11706	-0.656855	0.221055	0.800576	Non
b3322	gspB	51.3581	64.3119	58.9404	46.4071	37.4033	59.2114	58.2035	6.50825	47.6739	10.9591	0.819091	-0.287904	1.22087	0.0442118	0.119078	0.177487	0.799373	0.221383	0.800576	Non
b0577	ybdG	642.818	634.61	665.484	614.83	662.118	562.91	647.637	15.9909	613.286	49.6222	0.946959	-0.0786263	1.05601	0.00343623	0.0577581	0.0644096	-0.200826	0.221824	0.800576	Non
b3407	yhgF	863.826	834.553	894.766	996.856	947.816	845.969	864.382	30.1106	930.213	76.9679	1.07616	0.105893	0.929229	0.00495757	0.059939	0.0517554	0.386176	0.22184	0.800576	Non
b1881	cheZ	127.132	117.363	129.794	123.581	113.536	153.565	124.763	6.54562	130.227	20.8253	1.0438	0.0618407	0.958041	0.0144305	0.123039	0.11293	0.512808	0.222141	0.800576	Non
b2486	hyfF	189.646	197.19	222.385	180.757	127.861	239.413	203.074	17.1444	182.677	55.8009	0.89956	-0.152708	1.11165	0.0443561	0.213024	0.263249	0.710728	0.222296	0.800576	Non
b2755	ygbT	198.697	199.942	225.311	165.63	152.531	200.26	207.984	15.0193	172.807	24.6604	0.830868	-0.267308	1.20356	0.0177251	0.0736363	0.106666	0.416584	0.222831	0.800576	Non
b0793	ybhS	162.283	153.898	181.629	153.067	111.679	198.655	165.937	14.2217	154.467	43.5048	0.93088	-0.103333	1.07425	0.0415182	0.1978	0.228265	-0.481366	0.222939	0.800576	Non
b0464	acrR	757.532	729.952	461.7	552.27	538.236	350.294	649.728	163.42	480.267	112.778	0.739181	-0.436	1.35285	0.101588	0.0958556	0.175435	0.472041	0.223147	0.800576	Non
b0599	ybdH	355.718	381.867	368.273	286.647	245.642	323.497	368.62	13.0781	285.262	38.946	0.773865	-0.369846	1.29221	0.00833132	0.0832295	0.138978	-0.378579	0.223223	0.800576	Non
b1620	malI	360.559	331.068	348.417	231.779	244.05	272.469	346.682	14.8218	249.433	20.872	0.719486	-0.474961	1.38988	0.00615331	0.0372228	0.0719059	-0.291701	0.223329	0.800576	Non
b2167	fruA	2309.85	2049.97	1740.62	2110.88	2521.94	1674.29	2033.48	284.972	2102.37	423.889	1.03388	0.0480635	0.967234	0.0485996	0.111792	0.104586	-0.301117	0.22333	0.800576	Non
b4287	fecE	144.182	124.37	150.068	145.888	109.027	169.611	139.54	13.4634	141.508	30.5287	1.01411	0.0202113	0.986088	0.0358024	0.143594	0.139627	0.504881	0.223583	0.800576	Non
b0635	mrdA	359.928	394.88	423.452	328.183	302.41	523.114	392.753	31.8153	384.569	120.674	0.979163	-0.0303797	1.02128	0.0437204	0.24244	0.252869	0.461132	0.224184	0.801518	Non
b4477	dgoA	101.243	106.352	117.045	98.9677	75.6024	125.002	108.213	8.06374	99.8573	24.7117	0.922782	-0.115938	1.08368	0.0317181	0.172825	0.202959	-0.785698	0.225501	0.805455	Non
b2026	hisI	400.341	372.608	391.473	351.515	358.382	283.059	388.141	14.1633	330.985	41.6468	0.852746	-0.229812	1.17268	0.00789724	0.0820883	0.112887	-0.266286	0.22578	0.805678	Non
b3733	atpG	2092.84	1824	2019.86	3319.52	3638.47	2491.37	1978.9	139.02	3149.79	592.083	1.59168	0.670553	0.628266	0.0227135	0.2109	0.0832461	-0.302395	0.226347	0.806931	Non
b0493	ybbO	531.051	532.262	502.248	379.205	433.984	425.873	521.854	16.9899	413.021	29.5648	0.79145	-0.337431	1.2635	0.00400841	0.0369148	0.0589324	0.207696	0.226729	0.807518	Non
b0920	elyC	292.783	283.773	219.668	231.01	199.219	245.029	265.408	39.8673	225.086	23.4727	0.848076	-0.237735	1.17914	0.026943	0.0683503	0.0950323	0.299959	0.226981	0.807645	Non
b3467	yhhM	93.2444	94.3407	109.939	87.43	78.5204	89.5392	99.1746	9.338	85.1632	5.8487	0.85872	-0.21974	1.16452	0.0111222	0.0425899	0.0577568	-0.379168	0.227635	0.808951	Non
b0846	rcdA	574.832	552.031	340.684	269.725	259.966	287.232	489.182	129.107	272.308	13.8149	0.556659	-0.845134	1.79643	0.0230301	0.123473	0.398468	-0.4197	0.228011	0.808951	Non
b0132	yadD	292.994	306.044	284.252	299.467	267.659	289.157	294.43	10.967	285.428	16.2286	0.969425	-0.044799	1.03154	0.00364267	0.0303089	0.0322509	-0.285335	0.228412	0.808951	Non
b4482	yigE	99.7694	117.863	119.344	76.6615	61.543	134.148	112.326	10.8991	90.7843	38.3076	0.808225	-0.307172	1.23728	0.0704233	0.276508	0.423296	-0.755981	0.228426	0.808951	Non
b2044	wcaL	122.502	138.633	150.904	127.171	98.1505	154.688	137.346	14.245	126.67	28.272	0.922265	-0.116747	1.08429	0.0398158	0.132873	0.156216	0.707543	0.228663	0.808951	Non
b4133	cadC	307.307	330.568	271.92	258.444	220.971	259.632	303.265	29.532	246.349	21.9858	0.812323	-0.299875	1.23104	0.0149482	0.0406128	0.0615468	-0.340051	0.228709	0.808951	Non
b0409	secF	903.397	902.118	947.018	1043.01	1099.29	1037.88	917.511	25.562	1060.06	34.0677	1.15536	0.208347	0.865528	0.00154002	0.0189493	0.0141956	0.194694	0.229227	0.808951	Non
b1382	ynbE	21.6799	20.0193	19.2288	25.3829	22.2828	22.6255	20.3093	1.251	23.4304	1.69957	1.15368	0.206241	0.866793	0.00768512	0.0427131	0.0320916	0.403844	0.229266	0.808951	Non
b4572	ylbE	165.23	167.661	188.108	162.297	104.782	213.097	173.666	12.5656	160.059	54.192	0.921645	-0.117717	1.08502	0.042136	0.25696	0.302509	0.744339	0.229501	0.808951	Non
b3560	glyQ	2547.7	2440.35	2247.89	2656.23	2841.59	2303.63	2411.98	151.905	2600.48	273.279	1.07815	0.108563	0.927511	0.0113836	0.0649246	0.0558532	0.188334	0.229608	0.808951	Non
b0188	tilS	464.538	489.971	504.965	472.276	458.92	550.875	486.491	20.4368	494.024	49.6855	1.01548	0.0221652	0.984754	0.00726689	0.068969	0.066882	0.26196	0.229787	0.808951	Non
b2162	rihB	130.921	146.391	139.618	123.069	106.639	154.206	138.977	7.75479	127.971	24.1597	0.920813	-0.11902	1.086	0.018119	0.132277	0.156006	-0.617129	0.229951	0.808951	Non
b2067	yegE	447.489	447.681	517.505	420.997	361.3	588.744	470.892	40.3689	457.014	117.922	0.970529	-0.0431573	1.03037	0.038047	0.183839	0.195174	0.340464	0.230338	0.809099	Non
b4257	yjgN	858.775	638.364	579.372	565.346	619.94	456.843	692.17	147.268	547.376	83.0203	0.790812	-0.338594	1.26452	0.0555037	0.0893575	0.142884	0.39634	0.230522	0.809099	Non
b2795	ygdH	1097.46	1082.54	1012.86	749.949	777.511	823.344	1064.29	45.161	783.601	37.0743	0.736269	-0.441695	1.3582	0.00345311	0.0178223	0.032877	-0.267176	0.231015	0.809631	Non
b0166	dapD	2057.48	1946.12	1977.22	3505.92	3891	2195.64	1993.61	57.4596	3197.52	888.763	1.60389	0.681571	0.623486	0.0137792	0.406736	0.158112	-0.369851	0.23123	0.809631	Non
b3626	waaR	438.859	476.208	408.612	536.63	502.69	378.696	441.226	33.8601	472.672	83.1359	1.07127	0.0993209	0.933472	0.0232158	0.124971	0.108896	0.336539	0.231913	0.810272	Non
b3774	ilvC	574.2	581.309	527.12	614.574	593.413	638.007	560.876	29.4493	615.331	22.3068	1.09709	0.13368	0.911503	0.0032739	0.0309752	0.0257354	0.200008	0.231931	0.810272	Non
b1971	yedY	368.137	384.119	318.738	379.974	423.904	286.429	356.998	34.0841	363.436	70.2138	1.01803	0.0257846	0.982286	0.0317255	0.123488	0.119152	0.409782	0.232065	0.810272	Non
b1323	tyrR	2164.83	2060.98	1778.25	1532.97	1520.27	1462.31	2001.35	200.071	1505.19	37.6681	0.752085	-0.411033	1.32964	0.004303	0.0597745	0.105678	0.186283	0.2326	0.811374	Non
b2177	yejA	322.251	354.091	379.142	309.21	241.662	398.915	351.828	28.5128	316.596	78.886	0.89986	-0.152227	1.11128	0.0347322	0.165733	0.204672	-0.395924	0.232816	0.811374	Non
b0341	cynX	157.863	165.91	187.69	143.58	90.1924	206.839	170.487	15.4314	146.87	58.3928	0.861473	-0.215122	1.1608	0.0618964	0.278306	0.375006	-0.848602	0.233245	0.812111	Non
b2630	rnlA	1524.33	1549.74	1812.73	1552.97	1712.33	1912.26	1628.93	159.682	1725.85	180.023	1.0595	0.083382	0.943842	0.0175876	0.0570808	0.0508498	-0.272698	0.233988	0.813171	Non
b1284	yciT	288.153	266.506	277.773	234.856	214.339	254.818	277.477	10.8262	234.671	20.2397	0.845731	-0.241729	1.18241	0.0057879	0.0476393	0.0666041	-0.241705	0.234898	0.813171	Non
b2069	yegD	806.575	754.225	777.721	989.677	1037.74	856.56	779.507	26.2203	961.326	93.8595	1.23325	0.302464	0.810866	0.00564876	0.0873378	0.057425	0.245441	0.235091	0.813171	Non
b4328	iadA	467.485	477.96	526.493	519.965	517.28	515.252	490.646	31.4831	517.499	2.3642	1.05473	0.0768734	0.94811	0.000504211	0.0635821	0.0571548	-0.246181	0.235106	0.813171	Non
b1099	holB	345.615	322.81	320.41	260.495	279.066	372.599	329.612	13.9108	304.053	60.0839	0.922458	-0.116444	1.08406	0.0143445	0.150127	0.176427	0.427128	0.235173	0.813171	Non
b1320	ycjW	159.547	167.911	172.223	179.731	145.369	160.625	166.561	6.44523	161.908	17.2172	0.97207	-0.0408681	1.02873	0.00707763	0.0735682	0.0778565	-0.340079	0.235191	0.813171	Non
b1784	yeaH	623.243	664.639	604.662	649.443	832.157	663.521	630.848	30.7033	715.04	101.67	1.13346	0.180732	0.882255	0.0119028	0.117154	0.0911898	0.241041	0.23538	0.813171	Non
b4041	plsB	1624.09	1511.7	1395.97	1193	1180.46	1231.41	1510.59	114.067	1201.62	26.5454	0.795465	-0.330131	1.25713	0.00286921	0.0458397	0.0724437	0.174462	0.235594	0.813171	Non
b1289	ycjD	85.667	89.8364	77.5422	101.532	72.4192	79.9114	84.3485	6.25224	84.6207	15.1168	1.00323	0.00464762	0.996784	0.0227756	0.121352	0.120572	-0.602136	0.235715	0.813171	Non
b2675	nrdE	246.898	251.992	283.416	241.266	177.201	319.806	260.769	19.7777	246.091	71.4246	0.943714	-0.0835782	1.05964	0.0378618	0.215464	0.241932	0.530106	0.236295	0.813171	Non
b2491	hyfR	256.37	255.746	278.609	223.831	140.329	307.45	263.575	13.0235	223.87	83.5607	0.849361	-0.235551	1.17736	0.0317218	0.281751	0.390555	0.641263	0.236481	0.813171	Non
b2830	rppH	1201.23	1223.18	1138.89	898.914	914.391	923.955	1187.77	43.7279	912.42	12.6365	0.768182	-0.38048	1.30178	0.000876981	0.0198868	0.0337005	0.217328	0.236554	0.813171	Non
b0595	entB	137.657	142.137	160.519	140.503	126.269	179.72	146.771	12.115	148.831	27.6815	1.01404	0.0201115	0.986156	0.0264065	0.124195	0.12078	-0.586714	0.236822	0.813171	Non
b2599	pheA	338.879	323.311	339.43	450.226	431.862	431.489	333.873	9.15151	437.859	10.7116	1.31145	0.391166	0.762513	0.00115335	0.0183807	0.0106871	0.188457	0.236878	0.813171	Non
b3418	malT	13773.4	12741.8	12863.2	8393.28	8394.52	7647.1	13126.1	563.858	8144.97	431.166	0.620515	-0.688462	1.61156	0.00391126	0.0168377	0.0437299	0.143319	0.23706	0.813171	Non
b3822	recQ	433.597	432.166	502.666	378.692	322.04	517.338	456.143	40.2965	406.023	100.477	0.890123	-0.167923	1.12344	0.0376018	0.157834	0.199206	-0.375042	0.237559	0.813171	Non
b2278	nuoL	3023.6	2658.81	3327.84	2919.29	3233.66	3148.31	3003.42	334.971	3100.42	162.566	1.0323	0.0458606	0.968712	0.0100584	0.0739361	0.0693818	-0.22524	0.237559	0.813171	Non
b3064	tsaD	2223.97	2197.36	2062.92	2930.31	3066.54	2278.92	2161.42	86.3366	2758.59	420.956	1.27629	0.351954	0.783522	0.0104842	0.153142	0.0940149	-0.243007	0.237634	0.813171	Non
b0076	leuO	110.715	114.11	106.803	136.145	106.639	118.262	110.543	3.65619	120.349	14.863	1.08871	0.122619	0.918519	0.00702573	0.105105	0.0886751	-0.524814	0.237877	0.813171	Non
b2951	yggS	350.456	347.084	326.681	379.974	433.189	384.954	341.407	12.8642	399.372	29.3913	1.16978	0.226243	0.854858	0.00476958	0.0531736	0.0388583	-0.227791	0.238277	0.813171	Non
b3129	prlF	439.701	409.144	268.367	374.846	436.107	343.234	372.404	91.3848	384.729	47.2185	1.0331	0.046974	0.967964	0.0518019	0.158297	0.148317	-0.347259	0.238347	0.813171	Non
b0071	leuD	184.384	165.159	183.928	172.809	176.14	206.036	177.823	10.9703	184.995	18.2982	1.04033	0.0570422	0.961233	0.0104956	0.0578663	0.0534666	-0.338079	0.238731	0.813225	Non
b2540	hcaC	46.3065	52.0501	56.6414	48.971	42.7087	57.4463	51.666	5.17813	49.7087	7.39643	0.962117	-0.0557159	1.03937	0.02565	0.0777759	0.0840213	0.623681	0.23882	0.813225	Non
b3186	rplU	20575	20206.2	19689.9	33736.4	36113.8	22080.4	20157	444.617	30643.6	7510.57	1.52024	0.604301	0.65779	0.00929869	0.34419	0.148927	-0.282449	0.239044	0.813225	Non
b3615	waaH	156.179	147.392	160.728	169.219	149.613	152.602	154.766	6.7793	157.145	10.5631	1.01537	0.022004	0.984864	0.00506441	0.0376196	0.0364894	0.836768	0.239401	0.813225	Non
b3633	waaA	535.261	526.256	502.666	482.531	421.517	545.098	521.394	16.8326	483.049	61.7924	0.926456	-0.110206	1.07938	0.00710324	0.0940384	0.109561	0.337948	0.239453	0.813225	Non
b0615	citF	131.552	143.138	180.584	158.194	95.7631	220.478	151.758	25.627	158.145	62.3576	1.04209	0.0594789	0.959611	0.114527	0.274658	0.25292	-0.937508	0.24034	0.814908	Non
b3279	yrdA	592.091	627.854	609.26	611.497	688.645	764.132	609.735	17.8859	688.092	76.3191	1.12851	0.174418	0.886125	0.0055961	0.0981629	0.0770792	-0.228171	0.240386	0.814908	Non
b0025	ribF	3201.67	3115	3178.19	3151.58	3417.76	3562.15	3164.95	44.828	3377.16	208.274	1.06705	0.0936293	0.937162	0.00150243	0.0533689	0.0468725	0.215016	0.240629	0.814991	Non
b2990	hybG	70.3017	88.0847	85.2755	55.3809	56.5029	66.4323	81.2206	9.55987	59.4387	6.0826	0.731818	-0.450444	1.36646	0.0207173	0.0439625	0.0820875	-0.450332	0.241305	0.815991	Non
b1376	uspF	1929.72	1854.78	1321.98	1366.83	1452.89	1394.76	1702.16	331.371	1404.83	43.9058	0.82532	-0.276974	1.21165	0.010465	0.139112	0.20423	-0.296052	0.241362	0.815991	Non
b3637	rpmB	11004.7	10296.4	11365.1	18727.2	22131.6	17680.8	10888.7	543.689	19513.2	2327.19	1.79205	0.841614	0.558019	0.0102425	0.144193	0.0448994	-0.216306	0.242248	0.817118	Non
b0124	gcd	559.677	600.077	828.719	1025.06	1155.52	971.292	662.825	145.082	1050.62	94.7391	1.58507	0.664549	0.630886	0.0339489	0.235601	0.0937733	0.434169	0.242371	0.817118	Non
b2473	ypfH	995.589	977.44	941.793	915.066	1006.18	891.381	971.608	27.3683	937.541	60.6076	0.964938	-0.0514922	1.03634	0.003132	0.0413963	0.0444594	-0.207021	0.242833	0.817118	Non
b0926	ycbK	1240.17	1293.74	1218.94	1722.96	1737.53	1350.15	1250.95	38.5503	1603.55	219.569	1.28186	0.35824	0.780116	0.00725782	0.142978	0.0870134	0.246799	0.242856	0.817118	Non
b2804	fucU	219.956	220.462	193.96	198.448	205.586	189.99	211.459	15.1569	198.008	7.80706	0.936388	-0.094822	1.06793	0.0048609	0.040072	0.0457014	0.343249	0.242874	0.817118	Non
b2665	ygaU	1344.57	1454.15	1179.65	2542.65	3282.74	2013.99	1326.12	138.179	2613.13	637.302	1.9705	0.978563	0.507485	0.0437091	0.321548	0.0828119	-0.312464	0.24301	0.817118	Non
b3029	ygiN	690.598	670.145	558.262	912.246	942.245	644.907	639.668	71.2376	833.133	163.697	1.30244	0.381222	0.767787	0.0376365	0.15061	0.0887841	-0.306857	0.243437	0.817815	Non
b4043	lexA	6351.56	6189.45	5630.9	3666.93	3654.12	3730.64	6057.31	378.068	3683.9	40.9856	0.608174	-0.717444	1.64427	0.00119438	0.0323252	0.0873948	-0.202997	0.244176	0.818856	Non
b2617	bamE	2940.88	3028.41	2685.34	4003.06	4031.07	2887.72	2884.88	178.259	3640.62	652.178	1.26196	0.335672	0.792415	0.019039	0.16391	0.102923	-0.24208	0.244405	0.818856	Non
b1537	ydeJ	115.135	127.373	132.302	237.163	269.251	191.274	124.937	8.8393	232.563	39.1915	1.86145	0.896423	0.537217	0.0205073	0.211398	0.06101	0.346075	0.245522	0.819633	Non
b3544	dppA	1116.41	1111.82	1425.65	2016.02	2791.19	1689.05	1217.96	179.879	2165.42	566.055	1.77791	0.830181	0.562459	0.066404	0.273945	0.0866653	-0.334927	0.245528	0.819633	Non
b1614	ydgA	2665.78	2577.23	2539.25	2567.26	3324.91	2358.67	2594.09	64.9289	2750.28	508.459	1.06021	0.0843537	0.943207	0.00795904	0.173714	0.154543	-0.216735	0.245533	0.819633	Non
b3327	gspF	174.07	162.656	188.317	143.836	105.313	202.827	175.015	12.8562	150.659	49.1139	0.860836	-0.216189	1.16166	0.0411886	0.228535	0.308398	-0.984856	0.245618	0.819633	Non
b2070	yegI	271.103	277.016	284.879	223.831	205.055	276.16	277.666	6.91067	235.015	36.848	0.846395	-0.240598	1.18148	0.00671188	0.115093	0.160658	-0.423608	0.245995	0.819633	Non
b0212	gloB	352.771	345.582	321.037	335.106	376.42	291.243	339.797	16.6392	334.256	42.595	0.983694	-0.0237178	1.01658	0.010733	0.0874539	0.0903772	-0.219959	0.246828	0.819633	Non
b4406	yaeP	945.284	944.909	918.802	1030.44	1190.8	778.574	936.332	15.182	999.941	207.801	1.06793	0.0948229	0.936387	0.00579565	0.207228	0.181702	-0.310098	0.24695	0.819633	Non
b4476	gntU	246.056	233.475	290.522	229.472	170.57	310.499	256.684	29.9721	236.847	70.2556	0.922717	-0.11604	1.08376	0.0595744	0.18921	0.222232	-0.570314	0.247052	0.819633	Non
b2908	pepP	2744.71	2622.02	2539.25	2298.31	2365.43	2597.6	2635.33	103.377	2420.44	157.049	0.918461	-0.12271	1.08878	0.0043778	0.0340073	0.0403136	-0.196315	0.247537	0.819633	Non
b1053	mdtG	174.281	164.658	175.985	179.988	120.168	232.353	171.641	6.10731	177.503	56.1336	1.03415	0.048444	0.966979	0.0193541	0.295991	0.276765	0.494922	0.248074	0.819633	Non
b2848	yqeJ	44.8331	39.7883	38.2486	43.074	43.5046	30.6487	40.9566	3.44423	39.0758	7.3012	0.954076	-0.0678236	1.04813	0.0270261	0.116685	0.128189	-0.721746	0.248582	0.819633	Non
b0387	yaiI	308.78	321.059	335.668	283.314	269.251	325.101	321.836	13.4608	292.555	29.0494	0.909021	-0.137614	1.10008	0.00714322	0.0607461	0.0735141	-0.302812	0.248624	0.819633	Non
b0406	tgt	1906.35	1912.59	2096.57	2980.82	3312.45	2530.37	1971.84	108.064	2941.21	392.543	1.49161	0.576871	0.670416	0.0125805	0.135361	0.0608391	-0.210985	0.248642	0.819633	Non
b0922	mukF	1230.28	1232.44	1062.39	904.041	981.77	1043.34	1175.04	97.5585	976.384	69.8056	0.83094	-0.267183	1.20346	0.0102097	0.0352051	0.0509878	0.243531	0.248889	0.819633	Non
b3387	dam	364.558	355.092	350.508	358.437	374.564	368.908	356.719	7.16536	367.303	8.18207	1.02967	0.042182	0.971185	0.000769625	0.0117437	0.0110766	0.316953	0.24898	0.819633	Non
b1711	btuC	316.568	353.84	349.254	266.136	237.949	379.82	339.887	20.3249	294.635	75.1065	0.86686	-0.206129	1.15359	0.026219	0.178367	0.237365	-0.419479	0.249026	0.819633	Non
b3449	ugpQ	269.209	258.248	284.252	354.848	411.702	351.738	270.57	13.055	372.763	33.758	1.37769	0.462257	0.72585	0.00751572	0.0756324	0.0398475	-0.262168	0.249028	0.819633	Non
b0139	htrE	322.882	309.047	302.645	307.159	248.56	314.992	311.525	10.3439	290.237	36.3054	0.931665	-0.102117	1.07335	0.00714396	0.0913116	0.105198	0.531325	0.249207	0.819633	Non
b1843	yobB	180.174	193.686	199.185	168.194	144.573	193.199	191.015	9.78289	168.655	24.3164	0.882942	-0.17961	1.13258	0.0127007	0.0913734	0.117208	-0.243039	0.249253	0.819633	Non
b2135	yohC	203.328	232.974	223.43	272.289	293.656	340.827	219.911	15.1334	302.257	35.069	1.37445	0.45886	0.727561	0.013733	0.0918333	0.0486115	0.342171	0.249577	0.819977	Non
b3434	yhgN	505.162	495.226	519.387	487.916	479.876	522.152	506.591	12.1434	496.648	22.4497	0.980372	-0.0285993	1.02002	0.00186369	0.0269231	0.028012	-0.195622	0.249904	0.820168	Non
b1731	cedA	166.282	158.903	143.38	173.578	188.873	200.26	156.188	11.69	187.57	13.3885	1.20092	0.264145	0.832692	0.00918888	0.0466337	0.0323347	-0.253399	0.250075	0.820168	Non
b3674	yidF	270.472	275.015	349.463	249.727	241.662	340.185	298.316	44.3521	277.191	54.7028	0.929186	-0.105961	1.07621	0.0504656	0.0955946	0.110721	-0.433675	0.250417	0.820567	Non
b1067	yceH	1134.09	1074.78	1026.65	1006.09	1016.79	961.504	1078.51	53.8153	994.792	29.3207	0.922378	-0.116569	1.08415	0.00252961	0.0265562	0.0312139	-0.148945	0.250927	0.820817	Non
b4082	mdtN	116.187	110.606	128.331	120.248	84.8869	174.104	118.375	9.06274	126.413	44.9269	1.0679	0.0947819	0.936414	0.0467997	0.31202	0.273601	-0.778822	0.251228	0.820817	Non
b1042	csgA	120.818	114.36	114.328	145.375	153.327	135.753	116.502	3.73777	144.818	8.80021	1.24306	0.313891	0.804469	0.00335334	0.0459873	0.0297617	0.310661	0.251748	0.820817	Non
b2510	yfgJ	115.977	121.367	99.0701	134.606	140.329	127.89	112.138	11.6335	134.275	6.22584	1.19741	0.259918	0.835135	0.00827346	0.0815547	0.0568804	-0.241207	0.25186	0.820817	Non
b3804	hemD	720.276	726.198	691.192	529.708	551.5	687.912	712.555	18.737	589.706	85.7433	0.827594	-0.273006	1.20832	0.00657619	0.102222	0.149248	0.298238	0.2519	0.820817	Non
b4174	hflK	1980.65	2056.73	2145.89	1886.03	2351.63	2253.08	2061.09	82.7053	2163.58	245.368	1.04973	0.0700124	0.95263	0.00782724	0.0855662	0.0776516	-0.190555	0.252265	0.820817	Non
b1447	ydcZ	141.445	129.875	117.254	148.964	134.758	148.751	129.525	12.0995	144.158	8.14103	1.11297	0.15442	0.898493	0.00907371	0.0593309	0.0478972	-0.459621	0.252557	0.820817	Non
b3810	yigA	359.507	360.597	384.576	334.849	359.443	426.996	368.226	14.1696	373.763	47.7133	1.01504	0.0215296	0.985188	0.00844915	0.0980327	0.09515	0.407688	0.252624	0.820817	Non
b3929	rraA	7116.04	6219.48	4870.11	5840.12	5919.8	4376.35	6068.55	1130.55	5378.76	869.024	0.886334	-0.174078	1.12824	0.0517705	0.0842686	0.107268	-0.33258	0.252694	0.820817	Non
b2987	pitB	205.853	196.939	242.659	197.935	154.123	265.89	215.151	24.2364	205.983	56.3164	0.957388	-0.0628242	1.04451	0.0529733	0.177739	0.193913	0.671938	0.253237	0.820976	Non
b2998	yghW	55.3573	68.8162	56.6414	68.9697	68.1748	51.8301	60.2716	7.42762	62.9915	9.67428	1.04513	0.063679	0.956821	0.0325538	0.0824279	0.0754632	-0.423931	0.253277	0.820976	Non
b3625	waaY	329.407	346.333	278.191	419.459	413.824	327.99	317.977	35.4802	387.091	51.2606	1.21735	0.283749	0.821454	0.025415	0.0823116	0.0555427	0.294961	0.253404	0.820976	Non
b1873	torY	122.502	138.383	137.528	147.426	112.21	161.748	132.804	8.93246	140.461	25.493	1.05766	0.080873	0.945485	0.0209967	0.135725	0.12133	-0.577836	0.253719	0.821284	Non
b0095	ftsZ	15272.5	14467.7	13377.6	15904.6	16882.7	11721.8	14372.6	951.025	14836.3	2741.27	1.03227	0.0458152	0.968742	0.0210286	0.136512	0.128111	-0.272518	0.254833	0.82346	Non
b0973	hyaB	211.957	259.5	300.345	318.184	253.6	382.066	257.267	44.2363	317.95	64.2335	1.23587	0.30553	0.809145	0.0597483	0.127427	0.0834288	0.512134	0.255194	0.823913	Non
b3996	nudC	509.161	536.516	569.967	688.671	806.956	617.147	538.548	30.4538	704.258	95.86	1.3077	0.38703	0.764702	0.0132389	0.120465	0.0704442	-0.246909	0.256233	0.826031	Non
b1697	ydiQ	74.0904	82.0789	90.5008	104.865	69.7664	105.265	82.2234	8.20615	93.2986	20.3805	1.1347	0.182308	0.881292	0.0374983	0.16119	0.125193	0.561478	0.256293	0.826031	Non
b0760	modF	248.161	247.238	272.756	271.52	249.355	293.65	256.052	14.4741	271.509	22.1474	1.06037	0.0845631	0.94307	0.00793107	0.0464422	0.0413048	0.287872	0.256975	0.826517	Non
b1464	yddE	221.64	231.473	248.093	208.447	203.198	275.518	233.735	13.3712	229.054	40.3239	0.979974	-0.0291848	1.02044	0.017322	0.127556	0.132823	0.304256	0.257096	0.826517	Non
b3228	sspB	1109.67	1066.03	903.545	806.099	880.171	691.602	1026.41	108.623	792.624	95.004	0.772227	-0.372903	1.29496	0.0218173	0.04728	0.0792844	0.293761	0.257191	0.826517	Non
b0964	yccT	114.293	103.349	108.057	83.3277	98.1505	129.014	108.567	5.48944	103.497	23.3075	0.953307	-0.0689876	1.04898	0.0195851	0.174968	0.192527	-0.445255	0.257905	0.827648	Non
b3167	rbfA	841.094	743.465	692.237	599.19	661.322	628.861	758.932	75.6243	629.791	31.0764	0.829839	-0.269097	1.20505	0.00845711	0.0518699	0.0753231	-0.246542	0.258234	0.827804	Non
b2768	ygcP	82.0888	86.333	92.5908	82.5585	64.461	91.9462	87.0042	5.28312	79.6552	13.9707	0.915533	-0.127316	1.09226	0.0183182	0.116278	0.138724	-0.508493	0.258397	0.827804	Non
b2237	inaA	760.058	746.718	711.675	779.947	915.452	734.446	739.483	24.9898	809.949	94.1588	1.09529	0.131313	0.913	0.00675717	0.0973486	0.0811468	-0.215834	0.259307	0.830004	Non
b2670	alaE	1301.84	1369.82	1170.87	2157.55	2172.84	1514.46	1280.84	101.124	1948.28	375.776	1.5211	0.605111	0.657421	0.0261918	0.199736	0.0863264	-0.238999	0.25977	0.830468	Non
b1589	ynfG	109.873	108.354	303.899	98.7113	87.0091	120.188	174.042	112.462	101.969	16.8277	0.58589	-0.771297	1.7068	0.183415	0.299529	0.872582	-1.03537	0.259897	0.830468	Non
b3984	rplA	31336	27356.6	28475.6	52446.2	53413	30132.2	29056	2052.25	45330.5	13171	1.5601	0.641642	0.640983	0.035298	0.362913	0.149106	-0.331416	0.260698	0.831832	Non
b3249	mreD	146.286	148.393	178.075	177.424	158.102	180.362	157.585	17.7766	171.963	12.0933	1.09124	0.125967	0.91639	0.013645	0.0692392	0.0581451	0.462517	0.26077	0.831832	Non
b3071	yqjI	234.479	207.95	217.996	183.321	193.383	238.932	220.142	13.3941	205.212	29.6324	0.932181	-0.101318	1.07275	0.0151114	0.0905782	0.104237	-0.294338	0.261402	0.833103	Non
b2956	yggM	132.184	111.858	123.942	106.403	76.6635	123.558	122.661	10.2235	102.208	23.7269	0.833255	-0.26317	1.20011	0.0332796	0.138324	0.199224	-0.602594	0.26218	0.833103	Non
b4474	frlC	147.76	145.89	147.978	125.633	98.9463	163.192	147.209	1.14757	129.257	32.2761	0.878049	-0.187626	1.13889	0.00334811	0.213395	0.276787	0.572367	0.262234	0.833103	Non
b3074	ygjH	42.5178	42.0404	50.1621	47.6891	42.7087	52.151	44.9068	4.5575	47.5163	4.72349	1.05811	0.0814888	0.945082	0.0173526	0.0562807	0.0502688	-0.420549	0.262436	0.833103	Non
b2347	yfdC	273.419	262.502	258.962	226.908	227.073	230.909	264.961	7.53552	228.296	2.26377	0.861622	-0.214873	1.1606	0.000485057	0.0177023	0.0238449	0.22231	0.262509	0.833103	Non
b4024	lysC	278.049	286.526	340.057	340.233	322.305	364.255	301.544	33.6215	342.264	21.0484	1.13504	0.182742	0.881027	0.0117937	0.0754606	0.0585731	-0.286513	0.264773	0.838107	Non
b3342	rpsL	7661.2	7838.29	7771.57	9955.48	10345.6	7639.88	7757.02	89.4385	9313.65	1462.59	1.20067	0.263845	0.832865	0.00311431	0.176787	0.122631	0.200964	0.264841	0.838107	Non
b1883	cheB	135.131	153.398	148.187	136.145	109.292	174.265	145.572	9.41006	139.9	32.6487	0.96104	-0.0573313	1.04054	0.0259472	0.173769	0.188143	-0.631974	0.264944	0.838107	Non
b0172	frr	5977.96	5755.54	5528.7	6726.98	7448.83	5090.9	5754.06	224.633	6422.24	1208.14	1.11612	0.158495	0.895959	0.0126316	0.173919	0.139612	-0.221789	0.265394	0.838107	Non
b4463	ygcU	200.17	195.688	211.308	175.373	127.065	217.269	202.389	8.04263	173.236	45.1399	0.855955	-0.224393	1.16829	0.01781	0.194559	0.265552	-0.587052	0.265877	0.838107	Non
b3689	yidR	730.8	713.186	675.098	728.669	760.799	786.597	706.361	28.4714	758.688	29.0219	1.07408	0.103101	0.93103	0.00265199	0.0224259	0.0194391	0.22253	0.266088	0.838107	Non
b0398	sbcD	367.505	356.593	387.711	293.826	303.205	362.65	370.603	15.7887	319.894	37.3236	0.863171	-0.212281	1.15852	0.00854954	0.0715885	0.0960835	0.205903	0.266154	0.838107	Non
b2136	yohD	483.271	501.983	552.619	332.029	387.297	420.899	512.624	35.8777	380.075	44.8729	0.741429	-0.431619	1.34875	0.0142124	0.0504219	0.0917233	0.229643	0.26654	0.838107	Non
b2778	ygcG	120.397	100.847	89.6647	97.1729	106.374	96.7601	103.636	15.5548	100.102	5.43529	0.965901	-0.0500524	1.0353	0.0140171	0.103392	0.110821	-0.605963	0.266576	0.838107	Non
b1750	ydjX	252.581	248.739	195.423	204.345	180.915	183.09	232.248	31.9488	189.45	12.9452	0.815725	-0.293846	1.2259	0.0161676	0.0702905	0.105635	-0.307598	0.266836	0.838107	Non
b1616	uidB	175.123	176.42	203.365	178.706	136.084	221.441	184.969	15.9448	178.744	42.6784	0.966343	-0.0493926	1.03483	0.0354017	0.164674	0.176345	0.532807	0.266953	0.838107	Non
b2672	ygaM	2148.83	2087.76	1997.5	2538.55	3383.81	2145.09	2078.03	76.1353	2689.15	632.941	1.29409	0.371933	0.772746	0.0148324	0.264919	0.158193	-0.282516	0.267155	0.838107	Non
b3381	yhfX	113.661	123.118	151.113	130.248	88.866	192.718	129.298	19.4756	137.277	52.2816	1.06171	0.0863954	0.941873	0.0986687	0.279019	0.247525	-0.626392	0.267326	0.838107	Non
b1479	maeA	1424.77	1329.03	1514.06	2377.02	2747.95	1655.35	1422.62	92.534	2260.11	555.602	1.5887	0.667843	0.629447	0.0275028	0.306253	0.121339	-0.33971	0.267421	0.838107	Non
b0567	ybcH	106.926	113.609	131.048	125.633	119.107	132.865	117.195	12.4545	125.868	6.88187	1.07401	0.103007	0.93109	0.00999399	0.0703389	0.0609788	0.38213	0.26789	0.838107	Non
b3009	yghB	1383.3	1426.37	1055.49	1017.88	880.702	1001.14	1288.39	202.839	966.573	74.8365	0.750219	-0.414617	1.33294	0.0209659	0.0743245	0.132055	0.323939	0.267899	0.838107	Non
b1849	purT	247.74	257.247	262.515	238.445	214.87	319.645	255.834	7.48834	257.654	54.9653	1.00711	0.0102249	0.992938	0.0107401	0.190092	0.187417	0.338462	0.267906	0.838107	Non
b1077	flgF	87.3509	92.3388	121.016	105.121	81.1731	150.997	100.235	18.1687	112.43	35.4812	1.12167	0.165643	0.891531	0.098389	0.207006	0.164534	0.902897	0.268403	0.838606	Non
b1609	rstB	150.917	154.899	191.87	202.807	170.835	254.818	165.895	22.5826	209.486	42.388	1.26276	0.336584	0.791914	0.0473757	0.138886	0.0870996	0.346367	0.268731	0.838606	Non
b2105	rcnR	102.295	126.872	167.416	78.1998	89.1313	121.632	132.194	32.885	96.3211	22.5912	0.728632	-0.456738	1.37243	0.100353	0.0937045	0.1765	-0.505222	0.268741	0.838606	Non
b1282	yciH	176.807	186.179	218.832	288.186	319.918	320.608	193.939	22.0613	309.57	18.523	1.59622	0.674663	0.626478	0.011707	0.11074	0.0434627	-0.321869	0.269204	0.83935	Non
b2529	iscU	1043.58	1012.97	1227.3	1107.36	1288.16	1848.39	1094.62	115.92	1414.64	386.366	1.29236	0.370005	0.77378	0.0497483	0.245416	0.146939	0.559364	0.270012	0.839963	Non
b0081	mraZ	1116.41	1061.52	919.638	1108.39	1235.37	803.446	1032.52	101.539	1049.07	221.988	1.01602	0.022935	0.984228	0.0357922	0.138773	0.134431	-0.291756	0.2702	0.839963	Non
b4020	yjbB	471.274	464.447	494.306	385.615	390.215	484.763	476.675	15.6451	420.198	55.9629	0.881518	-0.181939	1.13441	0.00751851	0.093691	0.120569	-0.219703	0.271299	0.839963	Non
b3230	rpsI	7844.11	7737.44	8033.25	10818.2	11064.5	9181.94	7871.6	149.807	10354.9	1023.24	1.31547	0.395583	0.760182	0.00323466	0.10921	0.06311	-0.163489	0.271476	0.839963	Non
b0648	ybeU	126.922	106.853	100.742	89.7375	72.4192	91.1439	111.506	13.696	84.4335	10.4285	0.757213	-0.401228	1.32063	0.0260934	0.049354	0.0860768	0.652563	0.271687	0.839963	Non
b2330	prmB	2138.1	2190.86	1834.05	1989.35	1917.91	1765.91	2054.33	192.587	1891.06	114.115	0.920522	-0.119476	1.08634	0.00973019	0.0478288	0.0564445	0.198577	0.271911	0.839963	Non
b1326	mpaA	308.57	323.311	328.353	338.439	390.48	364.896	320.078	10.2802	364.605	26.0218	1.13911	0.187912	0.877875	0.00394268	0.0532169	0.0410124	0.235385	0.272281	0.839963	Non
b1872	torZ	397.183	394.129	411.747	358.181	298.431	405.173	401.02	9.41477	353.928	53.4981	0.88257	-0.180217	1.13305	0.00610374	0.116068	0.14901	-0.30765	0.27264	0.839963	Non
b0027	lspA	1102.3	1011.97	1006.79	1093.77	1181.79	1050.4	1040.36	53.7102	1108.65	66.9442	1.06565	0.0917281	0.938398	0.00536191	0.0328376	0.0289165	0.238425	0.272944	0.839963	Non
b2701	mltB	292.152	311.049	311.632	334.08	354.668	387.041	304.944	11.0825	358.596	26.6979	1.17594	0.233815	0.850383	0.00465389	0.05528	0.0399758	0.204295	0.272969	0.839963	Non
b2459	eutT	70.0912	92.0886	102.832	92.0451	71.8886	108.314	88.3373	16.6898	90.7491	18.247	1.0273	0.0388597	0.973424	0.0653408	0.106682	0.101087	0.74102	0.272996	0.839963	Non
b2472	dapE	1026.74	1063.27	1115.27	756.872	822.873	729.151	1068.43	44.4893	769.632	48.1461	0.72034	-0.473249	1.38823	0.0044804	0.0246068	0.047422	-0.202545	0.273197	0.839963	Non
b0612	citT	187.12	202.194	222.176	195.115	135.819	253.534	203.83	17.5851	194.823	58.858	0.955808	-0.0652069	1.04623	0.0448303	0.22187	0.242861	-0.789592	0.27323	0.839963	Non
b1960	vsr	56.6202	67.3147	74.8251	62.3035	46.6878	76.8625	66.2533	9.14875	61.9513	15.0904	0.935066	-0.0968595	1.06944	0.0578541	0.134038	0.1533	0.717839	0.273621	0.840407	Non
b0909	ycaL	97.4541	92.3388	96.98	74.0976	73.4802	111.523	95.591	2.82641	86.3669	21.7879	0.903505	-0.146396	1.1068	0.0128297	0.205407	0.251625	-0.509662	0.273825	0.840407	Non
b3742	mioC	1907.83	1948.12	1583.87	1200.18	1156.58	1267.35	1813.27	199.69	1208.04	55.7992	0.666219	-0.585932	1.50101	0.00874921	0.0494628	0.111441	0.244995	0.274333	0.84109	Non
b2119	yehL	167.756	159.153	170.133	143.067	124.943	178.918	165.681	5.77665	148.976	27.4684	0.899176	-0.153324	1.11213	0.0110573	0.139748	0.172845	-0.780931	0.275012	0.84109	Non
b1339	abgR	361.822	364.851	415.091	380.231	354.403	342.431	380.588	29.919	359.022	19.3183	0.943334	-0.0841593	1.06007	0.0072756	0.0400185	0.0449707	0.208896	0.275389	0.84109	Non
b0933	ssuB	133.868	129.374	133.975	133.324	101.334	146.665	132.406	2.62562	127.108	23.2961	0.959986	-0.0589143	1.04168	0.00625122	0.159869	0.173474	0.441144	0.276343	0.84109	Non
b0878	macA	318.462	315.053	324.381	298.185	273.76	317.238	319.299	4.72017	296.395	21.7943	0.928267	-0.107389	1.07728	0.00186965	0.0568879	0.0660198	0.215444	0.276403	0.84109	Non
b1448	mnaT	201.854	198.941	197.931	250.496	249.09	243.264	199.576	2.03692	247.617	3.83433	1.24072	0.311174	0.805986	0.000271834	0.0105364	0.00684456	-0.218986	0.276649	0.84109	Non
b0683	fur	2794.18	2792.69	3335.99	3095.43	3589.13	3578.68	2974.28	313.246	3421.08	282.067	1.15022	0.20191	0.869399	0.0149356	0.0625189	0.0472552	-0.215273	0.27672	0.84109	Non
b4108	yjdM	919.394	895.111	902.709	1075.57	1124.49	959.257	905.738	12.4218	1053.1	84.8744	1.1627	0.217482	0.860065	0.00190115	0.0804068	0.0594779	-0.166884	0.276825	0.84109	Non
b2955	yggW	316.989	328.816	353.643	394.589	352.546	400.84	333.149	18.7071	382.658	26.2648	1.14861	0.199888	0.870618	0.00662916	0.0403659	0.0305963	0.277724	0.27697	0.84109	Non
b1606	folM	193.645	209.702	256.872	209.986	234.5	273.592	220.073	32.8643	239.359	32.0803	1.08764	0.121197	0.919425	0.0344251	0.0831059	0.0702529	-0.315719	0.276973	0.84109	Non
b3367	nirC	190.278	208.45	202.111	157.169	139.533	232.674	200.28	9.22389	176.458	49.4759	0.88106	-0.182688	1.135	0.0222104	0.213146	0.274578	-0.463925	0.277302	0.84109	Non
b2927	epd	1732.7	1726.41	1612.92	1803.47	1963.28	1529.39	1690.68	67.4141	1765.38	219.438	1.04418	0.0623742	0.957687	0.00852495	0.0963574	0.0883756	-0.228421	0.277566	0.84109	Non
b4705	mntS	426.862	534.514	739.682	611.241	823.934	955.887	567.019	158.923	797.021	173.892	1.40563	0.49122	0.711423	0.105179	0.203592	0.103042	-0.476097	0.278641	0.84109	Non
b2835	lplT	384.765	369.605	390.219	335.362	334.242	405.333	381.53	10.6808	358.313	40.7252	0.939147	-0.0905772	1.0648	0.00547275	0.0851943	0.0965925	-0.305099	0.279178	0.84109	Non
b2214	apbE	222.271	222.964	271.502	204.089	173.488	295.094	238.913	28.2256	224.224	63.2543	0.938517	-0.091545	1.06551	0.0573246	0.178603	0.20277	-0.61662	0.279436	0.84109	Non
b3601	mtlR	444.542	396.381	405.477	491.249	581.475	540.284	415.467	25.5875	537.669	45.1701	1.29413	0.371987	0.772718	0.00889928	0.05717	0.0341358	-0.226324	0.27966	0.84109	Non
b0565	ompT	1921.3	1697.38	1887.35	2101.91	2551.12	1474.51	1835.34	120.677	2042.51	540.756	1.11288	0.154295	0.898572	0.0299415	0.234695	0.1895	-0.288755	0.279967	0.84109	Non
b0581	ybdK	565.781	562.291	522.731	378.18	446.452	454.757	550.268	23.9113	426.463	42.0201	0.77501	-0.367713	1.29031	0.00736435	0.0504198	0.0839434	-0.24538	0.280407	0.84109	Non
b3185	rpmA	13034	13218	13114.2	24335.3	23878.4	15365.4	13122.1	92.2255	21193	5052.02	1.61507	0.691595	0.619169	0.0028817	0.375284	0.143873	-0.263273	0.280823	0.84109	Non
b0480	ushA	1840.89	1762.19	1747.52	1691.42	2120.05	1480.77	1783.54	50.2111	1764.08	325.776	0.989091	-0.0158242	1.01103	0.00894226	0.159345	0.162879	-0.227962	0.281005	0.84109	Non
b0380	yaiZ	592.723	626.853	588.359	368.949	376.42	313.387	602.645	21.0778	352.919	34.4387	0.585617	-0.771971	1.7076	0.00587035	0.0408896	0.11923	0.212618	0.281112	0.84109	Non
b1324	tpx	1116.83	1250.7	1310.69	1720.91	1876	1250.5	1226.07	99.2515	1615.8	325.727	1.31787	0.398205	0.758802	0.0280682	0.182241	0.104931	-0.23662	0.281266	0.84109	Non
b3826	yigL	280.996	280.27	323.127	291.006	312.49	393.62	294.798	24.5369	332.372	54.1189	1.12746	0.173073	0.886952	0.0233104	0.113475	0.0892689	0.232793	0.282096	0.84109	Non
b3384	trpS	1820.06	1752.44	1735.82	2068.58	2186.37	1585.39	1769.44	44.618	1946.78	318.465	1.10023	0.1378	0.908904	0.00709496	0.156763	0.129503	-0.218955	0.282132	0.84109	Non
b1025	ycdT	262.684	239.981	232.836	240.753	259.436	202.827	245.167	15.5853	234.339	28.8442	0.955833	-0.0651692	1.04621	0.0134585	0.072374	0.0792169	-0.390283	0.282173	0.84109	Non
b0598	cstA	2627.47	2567.72	3276.84	2989.8	3146.12	2755.34	2824.01	393.297	2963.75	196.69	1.04948	0.0696797	0.95285	0.0158973	0.0932973	0.0847067	-0.248731	0.282245	0.84109	Non
b2107	rcnB	367.926	407.142	451.041	488.941	621.266	416.726	408.703	41.5793	508.978	103.732	1.24535	0.316551	0.802987	0.0356624	0.158622	0.102278	0.272855	0.282302	0.84109	Non
b2627	yfjK	338.669	356.092	401.506	314.594	268.72	395.224	365.422	32.4408	326.18	64.0428	0.89261	-0.163899	1.12031	0.0299805	0.114487	0.143693	0.328397	0.282347	0.84109	Non
b3778	rep	808.048	861.328	893.721	721.233	728.436	930.213	854.366	43.2588	793.294	118.63	0.928518	-0.106998	1.07699	0.0130233	0.101302	0.1175	0.241293	0.282606	0.84109	Non
b2467	nudK	266.473	287.026	297.001	268.443	294.982	337.778	283.5	15.5667	300.401	34.9835	1.05962	0.0835412	0.943738	0.0109985	0.0791417	0.0704869	0.287615	0.282667	0.84109	Non
b0525	ppiB	1349.62	1449.39	1269.1	2161.91	2390.63	1447.23	1356.04	90.3177	1999.92	492.117	1.47483	0.560544	0.678046	0.0281893	0.282907	0.130065	-0.25829	0.282709	0.84109	Non
b4411	ecnB	4751.04	4485.31	4096.57	6348.8	8175.67	4806.23	4444.31	329.158	6443.57	1686.72	1.44985	0.535901	0.689728	0.0333461	0.292357	0.139081	-0.293805	0.282743	0.84109	Non
b2774	ygcW	159.336	149.894	150.695	138.709	111.945	108.795	153.309	5.23555	119.816	16.437	0.781535	-0.355617	1.27953	0.00805809	0.0853556	0.139745	-0.544373	0.282906	0.84109	Non
b2304	yfcH	1216.6	1200.15	1031.46	921.22	952.59	842.118	1149.4	102.474	905.309	56.9289	0.787634	-0.344402	1.26962	0.00964285	0.037443	0.0603562	-0.202976	0.283081	0.84109	Non
b2593	yfiH	395.92	389.124	416.554	369.206	419.394	408.061	400.533	14.2849	398.887	26.322	0.995891	-0.00594016	1.00413	0.00404797	0.0395672	0.0398944	-0.218038	0.283113	0.84109	Non
b0608	ybdR	300.571	293.783	317.902	410.741	443.534	407.42	304.085	12.4379	420.565	19.9611	1.38305	0.467853	0.72304	0.00333911	0.0334975	0.017512	0.40745	0.283416	0.84109	Non
b3242	aaeX	100.401	84.3311	75.8702	68.9697	67.6443	86.009	86.8674	12.4605	74.2077	10.2417	0.854264	-0.227246	1.1706	0.0340511	0.063771	0.0873855	0.562272	0.28363	0.84109	Non
b4252	tabA	450.646	414.649	400.67	338.695	375.89	311.141	421.988	25.784	341.909	32.494	0.810233	-0.303592	1.23421	0.00998783	0.0427013	0.0650462	-0.209342	0.284215	0.84109	Non
b0557	borD	791.209	695.419	633.714	555.091	637.713	476.098	706.781	79.3599	556.301	80.8141	0.787091	-0.345398	1.2705	0.0280558	0.0591909	0.0955445	-0.222967	0.284299	0.84109	Non
b2901	bglA	1172.82	1168.37	1128.65	1288.63	1306.73	1075.91	1156.61	24.3206	1223.76	128.355	1.05805	0.0814127	0.945132	0.00379344	0.0925408	0.0826643	0.173877	0.28456	0.84109	Non
b1764	selD	2841.74	2821.96	2637.06	2688.02	2739.2	2406.17	2766.92	112.897	2611.13	179.337	0.943694	-0.0836096	1.05967	0.00482009	0.0372959	0.0418793	-0.147314	0.284913	0.84109	Non
b0804	ybiX	103.137	108.354	131.466	103.583	85.948	137.358	114.319	15.0773	108.963	26.1237	0.953145	-0.0692329	1.04916	0.0543861	0.136428	0.150171	0.45872	0.285668	0.84109	Non
b0054	lptD	1765.75	1752.94	1781.17	2138.32	2210.51	1618.93	1766.62	14.1381	1989.25	322.735	1.12602	0.171234	0.888083	0.00223322	0.174996	0.138017	-0.187953	0.285711	0.84109	Non
b3325	gspD	279.312	283.523	312.677	259.213	189.669	317.559	291.837	18.1701	255.481	64.0267	0.875421	-0.191951	1.14231	0.0268378	0.174746	0.228019	0.576195	0.286132	0.84109	Non
b2382	ypdC	152.601	149.644	154.039	128.453	92.5798	147.948	152.095	2.24102	122.994	28.0851	0.808665	-0.306386	1.23661	0.005787	0.174514	0.266866	-0.527803	0.286218	0.84109	Non
b3149	diaA	453.172	457.44	437.037	500.223	494.997	451.708	449.216	10.7612	482.309	26.63	1.07367	0.102547	0.931387	0.002275	0.0394113	0.0341886	-0.241085	0.286309	0.84109	Non
b3541	dppD	681.547	587.565	770.824	676.108	739.843	619.233	679.979	91.6395	678.395	60.3374	0.99767	-0.00336523	1.00234	0.0206168	0.0736947	0.0740393	0.311308	0.286512	0.84109	Non
b4558	yifL	750.586	726.699	587.941	526.118	609.594	660.312	688.409	87.8232	598.675	67.7598	0.86965	-0.201493	1.14989	0.0248355	0.0566948	0.0749643	0.220173	0.286528	0.84109	Non
b3532	bcsB	395.71	434.418	480.302	435.868	400.56	529.052	436.81	42.3467	455.16	66.3826	1.04201	0.059368	0.959684	0.024319	0.0830347	0.0764745	0.253821	0.286612	0.84109	Non
b2039	rfbA	1590.42	1505.95	1474.35	1898.85	2008.64	1429.26	1523.57	60.008	1778.91	307.746	1.16759	0.22354	0.856461	0.0117196	0.164127	0.120392	-0.218792	0.286949	0.84109	Non
b0861	artM	236.584	252.243	267.531	288.955	325.488	340.666	252.119	15.4739	318.37	26.5805	1.26277	0.336597	0.791907	0.00881362	0.0553868	0.034734	0.290693	0.287001	0.84109	Non
b1590	ynfH	282.68	302.291	450.414	329.465	326.284	344.678	345.128	91.7057	333.476	9.83092	0.966237	-0.0495508	1.03494	0.0134733	0.232701	0.249248	-0.510742	0.287046	0.84109	Non
b1866	aspS	7140.88	6814.8	6442.48	6584.43	6452.47	5699.06	6799.39	349.453	6245.32	477.653	0.918512	-0.12263	1.08872	0.00676091	0.0382035	0.0452829	0.159444	0.28717	0.84109	Non
b0494	tesA	261.632	283.523	284.461	277.93	286.228	234.76	276.538	12.9182	266.306	27.6331	0.962998	-0.0543953	1.03842	0.00833725	0.065399	0.0705213	0.20889	0.287611	0.84109	Non
b2169	fruB	1296.79	1203.66	1005.33	1057.36	1091.33	797.83	1168.59	148.86	982.174	160.547	0.840475	-0.250723	1.1898	0.0358144	0.0709782	0.100479	-0.322799	0.28773	0.84109	Non
b3437	gntK	142.498	133.128	141.081	91.7887	88.0702	118.423	138.902	5.05049	99.4272	16.5554	0.715808	-0.482356	1.39702	0.0104133	0.0977114	0.190701	0.363091	0.288229	0.84109	Non
b3354	yheU	119.555	132.127	117.045	120.248	140.063	118.262	122.909	8.08118	126.191	12.0545	1.02671	0.0380232	0.973989	0.0108029	0.0528055	0.0500941	0.206868	0.288315	0.84109	Non
b1002	agp	2932.46	2819.21	2302.23	1909.87	2150.82	1469.53	2684.64	335.978	1843.41	345.472	0.686652	-0.54235	1.45634	0.0403409	0.0701715	0.148829	-0.263555	0.288361	0.84109	Non
b4340	yjiR	264.157	296.285	354.688	306.39	297.9	308.252	305.043	45.8963	304.181	5.51835	0.997172	-0.00408588	1.00284	0.00469485	0.134791	0.135557	0.305501	0.288939	0.84109	Non
b3283	yrdD	666.182	630.356	555.545	649.956	640.1	663.681	617.361	56.4516	651.246	11.8433	1.05489	0.0770881	0.947969	0.00286017	0.080558	0.0723931	-0.221571	0.289483	0.84109	Non
b1804	rnd	614.192	606.333	710.63	559.193	593.678	799.916	643.718	58.0799	650.929	130.173	1.0112	0.0160705	0.988923	0.0310347	0.132226	0.129312	0.269661	0.2895	0.84109	Non
b2676	nrdF	107.136	105.351	110.357	89.7375	63.1347	112.807	107.615	2.53669	88.5596	24.8569	0.822932	-0.281155	1.21517	0.0113798	0.214527	0.316777	0.54524	0.289647	0.84109	Non
b1076	flgE	126.501	146.141	135.229	153.836	108.496	191.274	135.957	9.84006	151.202	41.4516	1.11213	0.153329	0.899173	0.0341279	0.239218	0.193411	0.581352	0.29006	0.84109	Non
b0503	mnmH	387.291	402.637	336.086	255.367	226.011	290.762	375.338	34.8485	257.38	32.4221	0.685729	-0.544289	1.4583	0.0201166	0.0453411	0.0964244	0.301882	0.2903	0.84109	Non
b2217	rcsB	3955.84	3948.8	3621.49	4174.33	4519.7	3816.17	3842.04	191.034	4170.07	351.785	1.08538	0.118197	0.921338	0.00721456	0.0528861	0.0448931	-0.159056	0.291104	0.84109	Non
b1588	ynfF	423.073	456.439	1290.63	394.076	307.185	434.698	723.38	491.535	378.653	65.141	0.52345	-0.933878	1.9104	0.201062	0.282008	1.02923	-1.07982	0.291221	0.84109	Non
b2393	nupC	1125.46	1126.83	1005.33	879.941	849.4	990.708	1085.87	69.7554	906.683	74.3531	0.834979	-0.260187	1.19763	0.00906088	0.0353333	0.0506796	-0.262772	0.291545	0.84109	Non
b0131	panD	2883	2853.49	2469.44	3807.18	3941.94	2305.39	2735.31	230.725	3351.5	908.459	1.22527	0.293104	0.816144	0.0393262	0.248892	0.165785	-0.30884	0.291796	0.84109	Non
b4248	yjgH	67.5654	78.0751	80.6774	103.326	107.17	87.9346	75.4393	6.94203	99.4769	10.179	1.31864	0.399046	0.75836	0.0161957	0.0690576	0.0397157	0.321073	0.292792	0.84109	Non
b3898	frvX	148.181	150.144	166.789	152.81	115.393	196.73	155.038	10.2238	154.978	40.7115	0.99961	-0.000562065	1.00039	0.0297956	0.20863	0.208793	-0.493458	0.292799	0.84109	Non
b3739	atpI	1851.84	1876.81	2346.12	2905.44	3272.13	2127.92	2024.92	278.448	2768.5	584.267	1.36721	0.451237	0.731416	0.049915	0.159046	0.0850849	-0.342697	0.292952	0.84109	Non
b1094	acpP	8881.58	8768.18	5510.93	7025.94	7038.98	6349.9	7720.23	1914.15	6804.94	394.128	0.881442	-0.182062	1.1345	0.0246994	0.176573	0.227267	0.284113	0.293059	0.84109	Non
b2663	gabP	272.577	282.021	383.113	274.084	266.067	259.792	312.57	61.2739	266.648	7.16361	0.853081	-0.229245	1.17222	0.00905838	0.147985	0.203346	-0.393884	0.293322	0.84109	Non
b3041	ribB	4206.94	3750.36	3766.75	4917.62	4671.96	3877.95	3908.02	259.007	4489.18	543.403	1.14871	0.200013	0.870543	0.0137987	0.083202	0.0630542	-0.213482	0.293821	0.84109	Non
b0627	tatE	458.855	530.26	545.095	533.297	492.609	446.733	511.403	46.1085	490.88	43.3079	0.959869	-0.0590909	1.04181	0.0136816	0.0453378	0.0492081	-0.218432	0.293949	0.84109	Non
b3543	dppB	552.941	581.81	763.091	814.817	975.139	791.09	632.614	113.914	860.349	100.116	1.35999	0.443596	0.7353	0.0360412	0.135489	0.0732542	0.241197	0.294476	0.84109	Non
b0644	ybeQ	304.149	303.041	241.196	165.117	152.796	180.362	282.796	36.0306	166.092	13.8087	0.587321	-0.767778	1.70265	0.0182193	0.0412203	0.119498	0.358167	0.294526	0.84109	Non
b4385	yjjJ	226.27	230.472	263.351	195.884	161.816	272.79	240.031	20.3046	210.163	56.8483	0.875567	-0.19171	1.14212	0.0393566	0.177218	0.231169	0.416798	0.29465	0.84109	Non
b1845	ptrB	396.341	409.144	409.239	525.862	543.011	504.982	404.908	7.41905	524.618	19.045	1.29565	0.373674	0.771814	0.00114409	0.0292461	0.0174218	-0.167573	0.294854	0.84109	Non
b3943	yijE	171.544	181.174	192.706	146.913	103.721	203.95	181.808	10.595	151.528	50.2737	0.833451	-0.262831	1.19983	0.0332555	0.236055	0.339824	0.517424	0.295102	0.84109	Non
b1717	rpmI	13486.3	12204	11885.3	17331.9	19798.5	11876.5	12525.2	847.487	16335.6	4053.92	1.30422	0.383189	0.766741	0.0288812	0.251828	0.148047	-0.253057	0.295267	0.84109	Non
b1275	cysB	671.233	706.179	657.959	1148.64	1060.29	928.608	678.457	24.9084	1045.85	110.725	1.54151	0.624341	0.648716	0.00668542	0.118115	0.0497067	-0.216074	0.295669	0.84109	Non
b4092	phnP	179.122	191.434	201.066	159.476	155.714	171.537	190.541	10.9995	162.242	8.26581	0.851484	-0.231948	1.17442	0.00505864	0.0251076	0.0346299	0.39325	0.295954	0.84109	Non
b3292	zntR	719.855	693.417	689.729	1057.62	1281.26	1042.86	701	16.4327	1127.25	133.585	1.60806	0.685317	0.621869	0.00477811	0.15931	0.0616087	-0.185669	0.296136	0.84109	Non
b2735	ygbI	783.421	779.75	708.33	565.859	508.526	656.461	757.167	42.3338	576.948	74.5882	0.761983	-0.39217	1.31237	0.0124325	0.0655793	0.112947	-0.26896	0.296601	0.84109	Non
b1110	ycfJ	113.451	127.122	139.2	149.733	120.964	166.883	126.591	12.8827	145.86	23.2034	1.15222	0.204411	0.867893	0.0278449	0.101877	0.0767373	-0.365868	0.296774	0.84109	Non
b3024	ygiW	3740.72	3964.81	3415.83	5970.88	7369.25	4771.57	3707.12	276.03	6037.23	1300.11	1.62855	0.703588	0.614043	0.0275797	0.254071	0.0957973	-0.255002	0.29689	0.84109	Non
b0966	hspQ	964.648	967.931	910.442	1294.27	1386.57	1165.29	947.674	32.2855	1282.05	111.146	1.35284	0.435987	0.739188	0.00508003	0.0811305	0.0443296	-0.180158	0.296948	0.84109	Non
b1786	yeaJ	573.358	561.79	561.815	973.268	1125.81	641.056	565.655	6.67162	913.379	247.866	1.61473	0.691292	0.619299	0.0055052	0.421926	0.161822	0.329232	0.297267	0.84109	Non
b3487	yhiI	1517.8	1590.03	1792.67	851.481	910.412	1131.92	1633.5	142.496	964.603	147.863	0.590514	-0.759958	1.69344	0.0229999	0.0531708	0.15248	-0.237373	0.297819	0.84109	Non
b3183	obgE	3480.98	3343.47	3264.92	3782.56	3723.09	3376.82	3363.12	109.363	3627.49	219.117	1.07861	0.109169	0.927122	0.00337852	0.0393009	0.0337813	0.116871	0.297996	0.84109	Non
b4263	yjgR	870.983	859.827	869.058	894.811	1014.66	820.776	866.623	5.96335	910.084	97.842	1.05015	0.0705956	0.952245	0.00127243	0.10675	0.0967973	0.202793	0.298157	0.84109	Non
b1772	ydjH	112.188	99.0953	108.057	121.787	95.4978	102.537	106.447	6.69327	106.607	13.6089	1.0015	0.00216922	0.998498	0.013806	0.0803912	0.0801499	0.809014	0.298573	0.84109	Non
b2009	sbmC	1644.09	1574.51	1311.53	1213.76	1319.46	1057.14	1510.04	175.404	1196.79	131.982	0.792552	-0.335423	1.26175	0.022033	0.0476937	0.0759287	0.22357	0.298868	0.84109	Non
b0018	mokC	11.7871	9.25891	7.3153	8.46097	5.30543	4.33254	9.45377	2.24226	6.03298	2.15823	0.638156	-0.648019	1.56701	0.14594	0.124876	0.306638	0.552261	0.298886	0.84109	Non
b3247	rng	541.996	505.486	516.46	503.299	512.505	542.37	521.314	18.7328	519.391	20.4255	0.996312	-0.00533119	1.0037	0.00243058	0.0201043	0.0202535	-0.191885	0.299137	0.84109	Non
b2287	nuoB	2076	1981.41	2121.02	3827.95	4732.98	3395.11	2059.48	71.2594	3985.34	682.681	1.93512	0.952427	0.516763	0.0101945	0.276023	0.0737101	-0.18457	0.29922	0.84109	Non
b4298	yjhH	242.267	251.742	258.335	206.396	188.078	198.334	250.781	8.0768	197.603	9.18123	0.787948	-0.343827	1.26912	0.00257384	0.0196552	0.031658	0.250731	0.29937	0.84109	Non
b0352	mhpE	245.424	227.219	254.782	254.342	230.521	286.59	242.475	14.0162	257.151	28.1397	1.06053	0.08478	0.942928	0.0108799	0.0706358	0.0628032	-0.320009	0.299535	0.84109	Non
b4679	yohP	46.9379	42.7912	34.0684	49.4838	65.2568	34.0185	41.2658	6.56895	49.5864	15.6194	1.20163	0.264996	0.832201	0.0862454	0.235214	0.162899	0.341018	0.29957	0.84109	Non
b3889	yiiE	79.3525	61.5592	60.4035	50.7658	49.3405	52.7928	67.1051	10.6223	50.9664	1.73488	0.759501	-0.396875	1.31665	0.00926778	0.0988745	0.171406	0.555607	0.299622	0.84109	Non
b4613	dinQ	1205.02	1246.7	1209.53	1538.61	1482.87	1118.12	1220.42	22.8719	1379.87	228.389	1.13065	0.177154	0.884446	0.00533531	0.169263	0.132405	-0.316722	0.299728	0.84109	Non
b1625	cnu	498.426	396.631	341.311	452.534	548.316	564.675	412.123	79.6948	521.842	60.5773	1.26623	0.340537	0.789747	0.0386103	0.1402	0.087443	0.284277	0.299797	0.84109	Non
b2243	glpC	147.549	160.404	160.31	127.684	88.6007	172.66	156.088	7.39467	129.648	42.064	0.83061	-0.267756	1.20393	0.0264377	0.236502	0.3428	-0.598661	0.299798	0.84109	Non
b1078	flgG	78.0896	82.3292	99.4881	103.839	65.5221	147.948	86.6356	11.3307	105.77	41.247	1.22086	0.287896	0.819096	0.0877239	0.348442	0.233776	0.624884	0.299846	0.84109	Non
b3719	yieL	159.757	168.162	180.165	166.399	116.454	181.164	169.362	10.2568	154.673	33.9114	0.913269	-0.130889	1.09497	0.0228381	0.155252	0.18614	-0.4951	0.299891	0.84109	Non
b1696	ydiP	115.556	121.617	115.373	168.194	143.512	144.899	117.515	3.55345	152.202	13.8669	1.29517	0.373138	0.772101	0.00473853	0.0866559	0.0516591	-0.26173	0.300131	0.84109	Non
b1070	flgN	47.5694	50.5486	46.3999	47.4327	49.6058	66.2719	48.1726	2.13912	54.4368	10.3069	1.13004	0.176368	0.884928	0.0144611	0.172712	0.13525	0.662581	0.300212	0.84109	Non
b0424	yajL	404.129	371.607	368.273	309.466	370.584	310.018	381.337	19.8092	330.023	35.1286	0.865437	-0.2085	1.15549	0.00951052	0.0581715	0.0776676	-0.237717	0.300447	0.841117	Non
b1390	paaC	82.9307	80.8277	96.771	113.326	93.1103	142.172	86.8432	8.66184	116.203	24.6568	1.33807	0.420158	0.747343	0.036402	0.182343	0.101842	0.54678	0.301367	0.84193	Non
b4171	miaA	4887.65	4903.47	4590.88	5405.02	6290.92	4057.51	4794	176.086	5251.15	1124.63	1.09536	0.131404	0.912943	0.0135304	0.201041	0.167561	0.331595	0.301415	0.84193	Non
b2792	yqcC	128.816	124.119	115.164	114.864	118.576	151.96	122.7	6.93603	128.467	20.4302	1.047	0.0662628	0.955109	0.0154624	0.119486	0.108999	-0.322037	0.302275	0.843037	Non
b2585	pssA	2081.48	2099.52	2164.91	2226	2454.56	1820.47	2115.3	43.9	2167.01	321.134	1.02444	0.0348423	0.976138	0.00528988	0.13397	0.127653	0.189138	0.302705	0.843037	Non
b0862	artQ	231.322	243.234	300.136	257.162	292.86	384.152	258.231	36.7769	311.391	65.4918	1.20586	0.270068	0.82928	0.05152	0.137477	0.0945437	0.332837	0.302948	0.843037	Non
b0178	skp	3877.75	3980.08	3767.59	6558.27	7278.26	4444.23	3875.14	106.268	6093.59	1473.05	1.57248	0.653044	0.635937	0.0114022	0.343749	0.139018	-0.278258	0.302957	0.843037	Non
b2495	yfgD	326.25	337.074	379.142	449.2	517.014	387.201	347.489	27.9415	451.139	64.9284	1.29828	0.376605	0.770248	0.019905	0.110728	0.065693	-0.259075	0.303054	0.843037	Non
b2736	ygbJ	175.965	179.923	182.883	123.069	95.7631	161.588	179.59	3.47099	126.806	33.0712	0.706088	-0.502079	1.41625	0.00866977	0.172553	0.346101	-0.454829	0.303952	0.844512	Non
b4586	ykfM	43.1492	42.5409	37.4126	51.535	59.6861	35.6231	41.0342	3.15118	48.9481	12.2383	1.19286	0.254424	0.838322	0.0330248	0.224389	0.157697	-0.603334	0.304586	0.844512	Non
b2865	ygeR	435.07	466.699	376.425	334.593	337.691	354.306	426.065	45.806	342.196	10.6008	0.803156	-0.316248	1.24509	0.00572844	0.0661789	0.102593	-0.255817	0.304805	0.844512	Non
b0077	ilvI	292.362	286.275	296.583	288.955	216.196	314.35	291.74	5.18206	273.167	50.9458	0.936336	-0.094901	1.06799	0.00569789	0.160548	0.183123	0.418526	0.305065	0.844512	Non
b3011	yqhD	895.609	806.025	763.091	604.575	604.554	599.656	821.575	67.614	602.928	2.83379	0.733869	-0.446406	1.36264	0.000665304	0.0574565	0.106685	0.237475	0.305159	0.844512	Non
b4334	yjiL	129.237	134.629	156.548	119.735	75.6024	138.802	140.138	14.4645	111.38	32.4176	0.794787	-0.33136	1.2582	0.0516714	0.166137	0.263005	-0.50991	0.305283	0.844512	Non
b0713	ybgL	553.994	547.527	578.745	463.815	519.402	524.88	560.089	16.4774	502.699	33.7857	0.897534	-0.155961	1.11416	0.00340084	0.0399544	0.0495978	0.224953	0.305977	0.844992	Non
b3566	xylF	194.908	194.687	188.108	254.598	251.478	179.239	192.568	3.86399	228.438	42.6364	1.18627	0.246438	0.842975	0.00644159	0.201306	0.143049	0.318195	0.306038	0.844992	Non
b2200	ccmB	205.222	236.728	188.317	183.065	154.919	180.362	210.089	24.5697	172.782	15.5288	0.822423	-0.282048	1.21592	0.0180786	0.0498636	0.0737213	-0.359014	0.306137	0.844992	Non
b2484	hyfD	169.65	191.184	224.684	195.371	122.821	255.781	195.173	27.7331	191.324	66.5722	0.980281	-0.0287322	1.02012	0.0850415	0.232437	0.241882	-0.729888	0.306374	0.845022	Non
b2246	rhmT	174.07	180.424	192.288	171.014	134.758	219.355	182.261	9.24676	175.042	42.4421	0.960396	-0.0582984	1.04124	0.0211582	0.192574	0.208784	-0.534637	0.30756	0.847064	Non
b2708	srlQ	520.948	457.94	449.787	365.104	382.522	344.517	476.225	38.9451	364.048	19.0241	0.764444	-0.387516	1.30814	0.00735049	0.0347643	0.0594896	-0.275294	0.307569	0.847064	Non
b3251	mreB	4699.27	4621.95	4332.54	5712.69	5569.11	4232.41	4551.25	193.313	5171.41	816.354	1.13626	0.184293	0.88008	0.0115327	0.140046	0.108471	0.211663	0.30873	0.848095	Non
b0969	tusE	398.446	414.148	344.237	369.206	394.459	320.127	385.611	36.6804	361.264	37.7971	0.936862	-0.0940919	1.06739	0.0171178	0.0502502	0.0572515	-0.324895	0.308772	0.848095	Non
b2558	mltF	274.682	287.276	332.324	259.47	243.254	351.096	298.094	30.3055	284.607	58.1498	0.954755	-0.0667971	1.04739	0.0357272	0.122095	0.133941	0.367163	0.308794	0.848095	Non
b3066	dnaG	1484.96	1548.24	1456.16	1638.86	1709.41	1394.28	1496.46	47.1011	1580.85	165.383	1.0564	0.0791511	0.946614	0.00566364	0.0836599	0.0749659	0.275981	0.30908	0.848095	Non
b2715	ascF	286.679	272.262	318.738	263.316	198.158	333.927	292.56	23.7897	265.133	67.9027	0.906254	-0.142013	1.10344	0.0358199	0.172863	0.210476	0.455006	0.309629	0.848977	Non
b4290	fecB	318.252	263.503	270.666	387.922	394.724	354.948	284.14	29.7576	379.198	21.2751	1.33454	0.416347	0.749319	0.0101064	0.0845032	0.0474468	0.264445	0.309916	0.849139	Non
b4137	cutA	70.5121	83.3301	77.1242	90.7631	90.7229	87.4532	76.9888	6.41008	89.6464	1.89948	1.16441	0.219596	0.858806	0.00303435	0.0767697	0.0566213	-0.205234	0.310185	0.849251	Non
b0107	hofB	208.8	224.716	249.974	167.425	133.962	272.148	227.83	20.763	191.178	72.0902	0.839126	-0.253041	1.19172	0.0591079	0.253674	0.360264	0.668171	0.310861	0.849541	Non
b4352	yjiA	263.315	244.235	253.11	289.98	280.392	225.292	253.553	9.54802	265.222	34.9106	1.04602	0.0649092	0.956005	0.00852552	0.105738	0.0966391	0.301198	0.310974	0.849541	Non
b0777	bioC	73.6694	80.077	101.369	85.8916	64.461	126.607	85.0385	14.5011	92.3197	31.5675	1.08562	0.118522	0.921131	0.100291	0.232101	0.196934	0.844595	0.311269	0.849723	Non
b2760	casA	183.542	205.448	212.144	203.832	148.552	209.246	200.378	14.9597	187.21	33.588	0.934286	-0.0980646	1.07034	0.0230386	0.11337	0.129879	0.415443	0.311683	0.849874	Non
b0102	zapD	889.926	890.356	859.235	658.161	779.103	895.071	879.839	17.8453	777.445	118.464	0.883622	-0.178499	1.13171	0.00531575	0.11958	0.153153	0.232009	0.311817	0.849874	Non
b3886	yihY	315.516	321.309	335.877	364.334	351.22	396.347	324.234	10.4911	370.634	23.214	1.14311	0.19296	0.874809	0.00348575	0.0440376	0.0337016	0.184613	0.312008	0.849874	Non
b2271	yfbL	144.813	153.398	137.11	149.477	117.781	139.123	145.107	8.14789	135.46	16.1625	0.933521	-0.099246	1.07121	0.0115235	0.0714964	0.082042	0.597294	0.312983	0.851004	Non
b2101	yegW	282.89	277.016	288.432	212.806	187.812	212.455	282.78	5.70858	204.358	14.3299	0.722675	-0.468581	1.38375	0.00243479	0.0388487	0.0743858	-0.248531	0.313144	0.851004	Non
b3647	ligB	239.531	255.245	268.785	229.984	176.14	316.276	254.52	14.6407	240.8	70.6909	0.946093	-0.0799454	1.05698	0.0290451	0.232603	0.259864	-0.438661	0.313297	0.851004	Non
b3252	csrD	976.014	973.436	985.267	878.146	926.329	849.82	978.239	6.22124	884.765	38.6813	0.904446	-0.144893	1.10565	0.000478225	0.0347193	0.042443	-0.183399	0.313511	0.851004	Non
b0148	hrpB	1453.81	1444.14	1331.59	1042.24	1071.17	1220.33	1409.85	67.9427	1111.25	95.5733	0.788202	-0.343363	1.26871	0.00712895	0.0401165	0.0645726	0.25447	0.314357	0.851004	Non
b1045	ymdB	642.187	656.632	558.262	646.367	696.869	659.83	619.027	53.117	667.688	26.152	1.07861	0.109173	0.927119	0.00578075	0.0602119	0.0517551	-0.199396	0.31441	0.851004	Non
b2463	maeB	9108.48	8004.95	10194	5832.94	6581.39	4957.55	9102.47	1094.53	5790.63	812.745	0.63616	-0.652539	1.57193	0.0290285	0.0455643	0.112588	-0.23442	0.314825	0.851004	Non
b2281	nuoI	1351.52	1218.67	1296.48	1249.15	1596.94	1265.1	1288.89	66.7473	1370.39	196.352	1.06324	0.0884621	0.940525	0.0127625	0.108684	0.0961403	0.199171	0.315295	0.851004	Non
b1937	fliE	38.7291	36.0347	40.5477	37.6898	38.9949	50.2254	38.4371	2.27063	42.3034	6.89166	1.10059	0.138272	0.908607	0.0165528	0.127766	0.105479	-0.477268	0.315716	0.851004	Non
b0981	etk	338.037	327.065	376.843	322.542	300.288	390.571	347.315	26.1538	337.8	47.0358	0.972605	-0.040074	1.02817	0.0180347	0.0815136	0.0861702	-0.428477	0.315785	0.851004	Non
b2598	pheL	161.652	170.914	148.605	285.622	280.392	223.688	160.39	11.208	263.234	34.3477	1.64121	0.714757	0.609308	0.0156831	0.129499	0.0480773	-0.30546	0.315855	0.851004	Non
b3219	yhcF	184.173	180.674	192.288	151.528	137.411	155.009	185.712	5.95795	147.983	9.31942	0.79684	-0.327638	1.25496	0.00347508	0.0310685	0.0489304	-0.312297	0.316034	0.851004	Non
b1251	yciI	140.182	123.869	105.34	190.756	192.057	131.42	123.131	17.4327	171.411	34.6391	1.39211	0.477272	0.718335	0.0492101	0.150396	0.0776052	-0.299086	0.316256	0.851004	Non
b2379	alaC	568.307	521.502	561.188	666.365	640.366	575.265	550.332	25.2205	627.332	46.9276	1.13992	0.188927	0.877258	0.00589641	0.0483566	0.0372144	0.187651	0.31626	0.851004	Non
b1186	nhaB	623.664	636.362	710.839	597.652	599.249	623.726	656.955	47.0945	606.875	14.6146	0.92377	-0.114394	1.08252	0.00296928	0.0484389	0.0567631	-0.201452	0.316499	0.851004	Non
b0151	fhuC	182.49	177.671	201.484	148.452	128.657	228.02	187.215	12.5904	168.376	52.5929	0.899373	-0.153008	1.11189	0.0361304	0.230978	0.285556	-0.433844	0.316622	0.851004	Non
b1739	osmE	4650.64	4728.55	4300.35	6355.72	8209.63	5218.95	4559.85	228.08	6594.77	1509.6	1.44627	0.532336	0.691434	0.0196937	0.271373	0.129738	-0.240316	0.316643	0.851004	Non
b4111	proP	788.684	829.047	1010.35	736.104	874.866	809.383	876.026	118.064	806.784	69.4174	0.920959	-0.118791	1.08582	0.0199452	0.0690504	0.0814114	-0.205121	0.316654	0.851004	Non
b0479	fsr	191.961	185.929	193.542	226.651	181.976	212.455	190.477	4.0177	207.028	22.8267	1.08689	0.120203	0.920058	0.00400015	0.100804	0.0853317	0.312487	0.317178	0.851004	Non
b0104	guaC	721.329	711.685	766.644	1098.9	1141.99	758.837	733.219	29.3457	999.91	209.885	1.36373	0.447555	0.733285	0.0144497	0.240927	0.129548	0.252751	0.317204	0.851004	Non
b1238	tdk	255.738	270.01	306.407	346.643	382.522	315.634	277.385	26.1271	348.266	33.4735	1.25553	0.328302	0.796473	0.0155713	0.0632591	0.0401297	-0.188926	0.317237	0.851004	Non
b0958	sulA	166.282	171.165	136.274	156.143	157.041	148.911	157.907	18.8933	154.032	4.45724	0.975459	-0.0358464	1.02516	0.00595513	0.0935523	0.0983187	-0.161718	0.317444	0.851004	Non
b1397	paaJ	311.937	326.814	491.797	648.674	684.931	593.077	376.85	99.8252	642.228	46.2653	1.7042	0.769095	0.586785	0.0328221	0.35148	0.12102	-0.35568	0.318233	0.852384	Non
b4702	mgtL	1901.3	1805.49	1320.31	2942.11	3446.94	1912.74	1675.7	311.484	2767.26	781.903	1.65141	0.723696	0.605544	0.0903381	0.25611	0.0939113	-0.407795	0.318462	0.852384	Non
b3023	ygiV	460.118	469.452	460.446	386.897	444.861	374.043	463.339	5.29653	401.933	37.7274	0.867473	-0.20511	1.15277	0.00184554	0.0730726	0.0971053	0.21691	0.318837	0.852384	Non
b3592	yibF	279.733	301.04	296.374	348.182	442.208	311.462	292.382	11.2001	367.284	67.4337	1.25618	0.329039	0.796067	0.0120969	0.190839	0.120939	0.273785	0.318873	0.852384	Non
b2099	yegU	209.221	217.209	219.25	203.832	198.954	217.911	215.227	5.3002	206.899	9.84359	0.961307	-0.0569305	1.04025	0.00201521	0.0281055	0.0304136	-0.283178	0.319597	0.853477	Non
b1519	tam	351.298	355.842	338.385	362.283	440.616	402.124	348.508	9.05671	401.675	39.1684	1.15255	0.204834	0.867639	0.00435861	0.0879685	0.0662224	-0.169023	0.319937	0.853477	Non
b1248	yciU	390.027	411.896	389.592	410.741	418.864	442.722	397.172	12.7536	424.109	16.6228	1.06782	0.0946723	0.936485	0.00216476	0.0214252	0.01879	-0.195574	0.320171	0.853477	Non
b0757	galK	751.849	742.965	666.111	658.673	716.764	596.928	720.308	47.146	657.455	59.9272	0.912742	-0.131721	1.0956	0.0102616	0.0440662	0.0528944	-0.21961	0.320197	0.853477	Non
b2610	ffh	5291.36	5281.08	4873.25	4095.62	4465.32	4468.46	5148.56	238.485	4343.13	214.357	0.843562	-0.245434	1.18545	0.00393221	0.0214957	0.0302077	0.165952	0.321026	0.854076	Non
b0427	yajR	439.912	501.733	490.334	363.822	350.159	479.789	477.326	32.8994	397.923	71.2264	0.83365	-0.262486	1.19954	0.0212199	0.104023	0.149679	0.297722	0.322161	0.854076	Non
b1439	ydcR	222.692	241.482	282.162	332.029	315.939	351.257	248.779	30.3988	333.075	17.6824	1.33884	0.420983	0.746915	0.0111576	0.108699	0.0606415	0.228904	0.322174	0.854076	Non
b1269	rluB	2839.43	2787.18	3081.42	2696.23	2748.74	3310.87	2902.67	156.982	2918.61	340.714	1.00549	0.00789976	0.994539	0.0108591	0.0758701	0.0750438	-0.22163	0.322266	0.854076	Non
b3591	selA	839.831	729.952	699.343	575.346	513.566	608.482	756.375	73.8774	565.798	48.1728	0.748038	-0.418816	1.33683	0.0143035	0.0372935	0.0666477	-0.257308	0.322277	0.854076	Non
b0997	torA	254.686	287.777	307.452	286.904	179.324	357.515	283.305	26.6658	274.581	89.7326	0.969206	-0.045124	1.03177	0.0529066	0.242786	0.258458	0.508597	0.32243	0.854076	Non
b2965	speC	576.095	611.588	616.367	637.393	635.591	855.918	601.35	22.0017	709.634	126.689	1.18007	0.23887	0.847409	0.0112347	0.174936	0.125622	0.267425	0.322572	0.854076	Non
b2152	yeiB	165.23	168.662	202.32	237.676	183.568	225.613	178.738	20.4954	215.619	28.4049	1.20635	0.270643	0.82895	0.0259821	0.0811126	0.0557372	0.443361	0.323069	0.854076	Non
b4599	yneM	738.588	710.183	578.118	1105.05	1323.71	723.374	675.63	85.6337	1050.71	303.833	1.55516	0.637061	0.643021	0.0630399	0.297695	0.12309	-0.318093	0.323161	0.854076	Non
b4399	creC	211.747	234.726	248.302	212.806	162.612	275.357	231.592	18.4781	216.925	56.4856	0.93667	-0.0943873	1.06761	0.0357348	0.183634	0.209305	-0.407344	0.323174	0.854076	Non
b2462	eutS	47.3589	45.5438	50.3711	48.2019	37.6686	51.8301	47.7579	2.43826	45.9002	7.35597	0.9611	-0.057241	1.04047	0.014073	0.114596	0.12406	0.934004	0.323352	0.854076	Non
b0681	chiP	229.849	210.202	233.254	209.217	141.655	230.588	224.435	12.4428	193.82	46.4225	0.86359	-0.211581	1.15796	0.0228396	0.167458	0.224539	-0.509723	0.323486	0.854076	Non
b4013	metA	162.283	162.156	169.924	198.705	139.533	221.762	164.788	4.44865	186.666	42.4157	1.13277	0.179854	0.882792	0.010551	0.231623	0.180509	0.374852	0.323492	0.854076	Non
b3699	gyrB	2447.93	2484.64	2428.68	2702.89	2720.1	2467.46	2453.75	28.4299	2630.15	141.154	1.07189	0.100158	0.932931	0.00106951	0.0472719	0.0411436	0.120976	0.323628	0.854076	Non
b3105	yhaJ	542.838	571.8	595.675	571.243	595.27	527.287	570.104	26.459	564.6	34.475	0.990345	-0.0139972	1.00975	0.0048743	0.0314443	0.0320604	0.185552	0.324179	0.854624	Non
b4213	cpdB	1432.34	1323.27	1249.66	809.176	709.071	692.886	1335.09	91.9122	737.044	62.9899	0.552055	-0.857117	1.81141	0.0101197	0.0242125	0.0794466	-0.186917	0.324453	0.854624	Non
b3775	ppiC	848.882	825.294	753.685	883.786	965.058	772.958	809.287	49.5758	873.934	96.4285	1.07988	0.110873	0.926027	0.0116258	0.070824	0.0607335	-0.170282	0.324523	0.854624	Non
b0069	sgrR	265.841	273.513	299.509	247.676	199.75	310.499	279.621	17.6456	252.641	55.5414	0.903513	-0.146383	1.10679	0.0238621	0.1524	0.186688	-0.290195	0.325052	0.855413	Non
b1639	mliC	133.868	132.127	150.277	183.321	191.526	162.551	138.757	10.0144	179.133	14.9349	1.29098	0.368463	0.774607	0.0103496	0.0549281	0.0329577	-0.22493	0.325595	0.855602	Non
b3226	nanR	725.117	714.437	599.228	538.938	539.032	569.007	679.594	69.8038	548.992	17.3335	0.807824	-0.307887	1.23789	0.00557798	0.0624121	0.0956391	-0.183093	0.325809	0.855602	Non
b2904	gcvH	3737.35	3497.61	3412.69	5989.6	6420.63	4899.14	3549.22	168.37	5769.79	784.2	1.62565	0.701017	0.615138	0.0110899	0.159557	0.0603757	-0.237426	0.325813	0.855602	Non
b2563	acpS	140.814	125.371	160.728	166.399	181.446	170.253	142.304	17.7256	172.699	7.81601	1.21359	0.279285	0.823999	0.00969631	0.107645	0.0730879	0.522536	0.326186	0.855981	Non
b4200	rpsF	7265.49	7415.88	6205.05	11373.1	11193.9	7170.2	6962.14	659.957	9912.4	2376.51	1.42376	0.509704	0.702366	0.0390896	0.235572	0.116212	-0.275501	0.326699	0.856227	Non
b3363	ppiA	729.327	723.696	626.817	596.114	664.771	587.621	693.28	57.6275	616.169	42.3044	0.888773	-0.170113	1.12515	0.00981602	0.0377829	0.0478315	-0.13994	0.326739	0.856227	Non
b2412	zipA	6028.47	6181.95	6060.21	4398.68	5141.76	4382.45	6090.21	81.0162	4640.96	433.78	0.762037	-0.392068	1.31227	0.0021386	0.0627216	0.10801	0.145798	0.327582	0.857833	Non
b2688	gshA	1945.29	1884.56	1811.06	1714.76	1963.28	1397	1880.31	67.2176	1691.68	283.84	0.899683	-0.152511	1.1115	0.0103167	0.124382	0.153667	0.188604	0.328283	0.858008	Non
b0792	ybhR	201.433	206.449	205.874	232.805	163.938	238.45	204.585	2.74474	211.731	41.4862	1.03493	0.0495314	0.96625	0.00452142	0.190973	0.1783	0.283959	0.328801	0.858008	Non
b0084	ftsI	831.412	881.848	893.93	729.181	726.844	920.585	869.063	33.1621	792.204	111.188	0.91156	-0.13359	1.09702	0.00921169	0.0996199	0.119888	0.220254	0.32886	0.858008	Non
b3945	gldA	1628.3	1556.5	1265.34	751.744	721.539	802.483	1483.38	192.212	758.589	40.904	0.511392	-0.967498	1.95545	0.0120176	0.0448167	0.171369	-0.278756	0.328903	0.858008	Non
b3199	lptC	740.272	748.22	696.626	724.823	823.934	700.749	728.373	27.7791	749.835	65.2905	1.02947	0.0418967	0.971377	0.00571185	0.0593568	0.0560075	-0.211037	0.329101	0.858008	Non
b1853	yebK	962.122	933.398	696.626	805.33	760.799	735.088	864.049	145.702	767.072	35.5387	0.887765	-0.17175	1.12642	0.0134376	0.11624	0.147488	0.211324	0.329181	0.858008	Non
b3243	aaeR	225.849	255.245	228.446	187.68	152.001	268.457	236.514	16.274	202.712	59.6659	0.857085	-0.222489	1.16674	0.0348348	0.203789	0.277417	0.366979	0.329317	0.858008	Non
b1597	asr	41.4653	43.5419	40.1297	49.7402	42.4435	44.6091	41.7123	1.71946	45.5976	3.74746	1.09315	0.128486	0.914791	0.00582708	0.0560243	0.0468835	-0.258875	0.32949	0.858008	Non
b1598	ydgD	1068.84	1052.26	1065.32	557.142	695.542	813.555	1062.14	8.73292	688.746	128.342	0.648452	-0.624928	1.54213	0.00263521	0.11628	0.276534	-0.25823	0.330129	0.858491	Non
b2247	rhmD	264.999	257.247	265.65	229.215	177.467	242.943	262.632	4.67475	216.542	34.5291	0.824506	-0.278399	1.21285	0.00488183	0.119088	0.175178	-0.319688	0.330136	0.858491	Non
b4487	yjdP	127.343	135.13	123.106	100.506	98.4158	133.346	128.526	6.09867	110.756	19.5915	0.861738	-0.214679	1.16045	0.0144368	0.119108	0.160395	-0.438752	0.330479	0.858785	Non
b0405	queA	548.1	544.023	671.127	489.967	522.85	731.558	587.75	72.2351	581.458	131.026	0.989295	-0.015527	1.01082	0.0476345	0.13364	0.136547	0.307675	0.331055	0.859032	Non
b3020	ygiS	367.716	379.115	357.823	655.853	664.771	453.152	368.218	10.6548	591.259	119.687	1.60573	0.68323	0.622769	0.0100748	0.28607	0.11095	0.316885	0.331257	0.859032	Non
b2992	hybE	206.064	218.21	189.571	153.579	115.924	115.053	204.615	14.3744	128.185	21.9961	0.626472	-0.674679	1.59624	0.0207342	0.0731826	0.186468	-0.297126	0.331265	0.859032	Non
b4351	mrr	551.679	595.323	516.042	356.13	353.077	354.787	554.348	39.7074	354.664	1.53029	0.639787	-0.644337	1.56302	0.000531588	0.0434761	0.106214	-0.185226	0.331865	0.859989	Non
b1286	rnb	900.03	934.649	992.582	1423.49	1378.09	1189.84	942.42	46.7632	1330.47	123.887	1.41176	0.497499	0.708334	0.00794709	0.0796805	0.0399786	0.175174	0.33211	0.860027	Non
b0170	tsf	12631.1	12091.6	11634.5	17456.5	17342.7	11993.9	12119.1	498.905	15597.7	3121.48	1.28704	0.364053	0.776979	0.0141702	0.213719	0.129021	-0.233718	0.332724	0.861017	Non
b2405	xapR	289.626	287.276	258.544	244.599	240.867	224.811	278.482	17.307	236.759	10.5141	0.850176	-0.234166	1.17623	0.00474701	0.0280357	0.0387876	-0.217574	0.333384	0.861341	Non
b0767	pgl	1914.14	1947.87	1631.73	2118.57	2434.66	1512.38	1831.25	173.609	2021.87	468.685	1.10409	0.142864	0.905719	0.037799	0.174305	0.142987	0.271205	0.333963	0.861341	Non
b0192	nlpE	936.022	929.644	866.132	807.638	909.882	777.932	910.599	38.6418	831.817	69.2182	0.913483	-0.13055	1.09471	0.00607366	0.0470382	0.0563702	-0.181724	0.334101	0.861341	Non
b4167	nnr	1514.01	1440.39	1451.98	1361.96	1505.68	1349.19	1468.79	39.587	1405.61	86.9006	0.956982	-0.0634361	1.04495	0.00286602	0.0392552	0.0428637	-0.169511	0.334143	0.861341	Non
b3736	atpF	4171.79	4365.2	5142.87	6865.95	6851.44	5312.98	4559.95	513.998	6343.45	892.445	1.39112	0.47625	0.718844	0.0272763	0.100532	0.0519486	0.211579	0.334395	0.861341	Non
b0516	allC	220.798	223.215	254.573	185.116	167.917	215.504	232.862	18.841	189.512	24.0962	0.81384	-0.297183	1.22874	0.0176948	0.0576534	0.0870456	0.436985	0.334514	0.861341	Non
b3212	gltB	2605.37	2441.1	2613.44	2353.43	2578.97	3038.08	2553.3	97.2576	2656.83	348.899	1.04054	0.057338	0.961036	0.00860372	0.104535	0.0965476	0.173976	0.334738	0.861341	Non
b0020	nhaR	622.401	645.12	613.649	562.782	595.004	717.277	627.057	16.2439	625.021	81.5038	0.996753	-0.00469176	1.00326	0.00581024	0.108575	0.109283	0.232385	0.334802	0.861341	Non
b4618	tisB	205.853	203.446	181.42	182.295	190.2	136.395	196.906	13.4658	169.63	29.0525	0.861476	-0.215117	1.1608	0.0201456	0.101437	0.136681	-0.46467	0.335162	0.861341	Non
b1507	hipA	285.206	299.038	302.645	253.573	271.108	301.994	295.629	9.20543	275.558	24.5157	0.932107	-0.101432	1.07284	0.00476493	0.0598286	0.0688616	-0.223524	0.335448	0.861341	Non
b1357	ydaS	34.3089	32.0308	35.7405	40.5101	38.7297	40.5975	34.0267	1.87087	39.9458	1.05408	1.17395	0.231374	0.851823	0.00249548	0.0410696	0.0298002	-0.484731	0.33562	0.861341	Non
b0530	sfmA	72.196	70.8181	66.8828	77.9434	51.9932	64.5068	69.9656	2.75729	64.8145	12.9778	0.926376	-0.11033	1.07948	0.0135724	0.155214	0.180866	0.452273	0.336281	0.861527	Non
b2662	gabT	2462.45	1957.88	3154.15	2073.71	2394.08	1788.54	2524.83	600.568	2085.44	302.94	0.825973	-0.275833	1.21069	0.0594316	0.111582	0.163555	-0.288342	0.336582	0.861527	Non
b0825	fsaA	218.272	232.724	206.083	177.168	168.978	187.102	219.026	13.3366	177.749	9.0758	0.811543	-0.301261	1.23222	0.00534757	0.0252386	0.0383215	-0.218239	0.336963	0.861527	Non
b3014	yqhH	46.3065	46.2945	46.3999	34.1003	43.5046	39.6347	46.3336	0.0577134	39.0799	4.72664	0.843444	-0.245635	1.18561	0.000259124	0.101111	0.14213	-0.418608	0.337047	0.861527	Non
b2392	mntH	267.104	280.019	400.67	290.493	352.015	405.333	315.931	73.6693	349.281	57.469	1.10556	0.144777	0.904519	0.0659905	0.137441	0.112448	0.318602	0.337418	0.861804	Non
b2993	hybD	231.322	254.745	216.115	158.194	136.35	130.939	234.061	19.4601	141.828	14.4299	0.605944	-0.722743	1.65032	0.0145494	0.0315702	0.085983	0.27401	0.338325	0.863358	Non
b1619	hdhA	5118.34	4882.7	4884.32	5908.06	7329.46	4514.99	4961.79	135.581	5917.5	1407.26	1.19262	0.254129	0.838493	0.011177	0.256133	0.18008	-0.246799	0.33849	0.863358	Non
b2368	emrK	128.816	141.636	128.749	127.427	103.986	120.509	133.067	7.42102	117.308	12.0438	0.881566	-0.18186	1.13435	0.00984827	0.0543635	0.0699517	-0.63732	0.339112	0.863917	Non
b2704	srlB	253.002	264.004	168.879	291.262	389.684	251.127	228.628	52.0359	310.691	71.2925	1.35894	0.442478	0.73587	0.0898291	0.164352	0.0889971	-0.340591	0.339172	0.863917	Non
b2594	rluD	1285.85	1354.55	1378.83	1174.02	1395.86	1398.29	1339.74	48.2284	1322.72	128.784	0.987296	-0.018445	1.01287	0.00602841	0.068023	0.0697848	0.188648	0.340548	0.865123	Non
b2390	ypeC	158.915	162.656	178.911	236.138	230.521	211.011	166.828	10.6306	225.89	13.1881	1.35403	0.437261	0.738536	0.0063989	0.0442954	0.0241602	0.232079	0.340666	0.865123	Non
b2100	yegV	162.494	170.664	196.259	149.477	127.33	207.481	176.472	17.6161	161.429	41.3903	0.914758	-0.128539	1.09319	0.0440229	0.162823	0.194582	-0.485006	0.34077	0.865123	Non
b2545	yphC	259.316	271.261	289.477	262.803	235.826	298.785	273.351	15.1887	265.805	31.5864	0.972392	-0.0403899	1.02839	0.011357	0.0743847	0.0786685	-0.301501	0.340806	0.865123	Non
b3563	yiaB	42.5178	45.794	52.6702	43.8432	36.8728	43.9673	46.994	5.18149	41.5611	4.06068	0.884391	-0.177243	1.13072	0.018529	0.0498248	0.0637026	0.570184	0.341625	0.866006	Non
b2513	yfgM	1520.12	1470.66	1360.02	2152.93	2370.2	1546.24	1450.27	81.974	2023.12	427.045	1.395	0.480266	0.716845	0.0205214	0.230192	0.118288	-0.239742	0.341897	0.866006	Non
b0569	nfrB	448.752	488.22	504.756	488.685	414.354	512.684	480.576	28.7739	471.908	51.2669	0.981963	-0.0262589	1.01837	0.0111878	0.0636323	0.0659914	0.219149	0.342083	0.866006	Non
b2363	yfdT	32.2041	30.2791	30.7243	23.8445	14.0594	35.1417	31.0691	1.00774	24.3486	10.5502	0.783689	-0.351646	1.27602	0.0241733	0.317976	0.517734	0.735346	0.342611	0.866089	Non
b3499	rlmJ	346.036	360.347	363.466	335.106	360.769	418.652	356.616	9.29473	371.509	42.7961	1.04176	0.0590253	0.959912	0.00516416	0.0976433	0.0899717	-0.180048	0.34321	0.866089	Non
b3891	fdhE	1301.63	1272.72	1514.48	1710.4	1768.83	1320.46	1362.94	132.024	1599.9	243.755	1.17385	0.231252	0.851895	0.0253843	0.0996835	0.0723429	-0.20041	0.343234	0.866089	Non
b3667	uhpC	238.478	214.707	238.27	204.345	158.102	271.506	230.485	13.6649	211.318	57.0227	0.91684	-0.125259	1.0907	0.0275172	0.202564	0.240977	0.425977	0.343249	0.866089	Non
b0074	leuA	421.81	410.144	450.414	371.257	335.038	448.178	427.456	20.7198	384.824	57.777	0.900266	-0.151577	1.11078	0.0125175	0.100143	0.123561	-0.207847	0.343279	0.866089	Non
b0535	sfmZ	53.042	64.0616	62.7026	69.2261	57.5639	56.3231	59.9354	6.00843	61.0377	7.11844	1.01839	0.0262923	0.981941	0.0201091	0.0606069	0.0584377	-0.468592	0.343995	0.866089	Non
b3463	ftsE	2178.3	2086.76	1915.98	2230.11	2376.83	2031	2060.35	133.138	2212.65	173.577	1.07392	0.102886	0.931168	0.00871904	0.043099	0.03737	-0.170665	0.34432	0.866089	Non
b0252	yafZ	141.235	133.128	153.412	119.992	76.3982	165.118	142.592	10.21	120.503	44.3621	0.845089	-0.242825	1.18331	0.0453394	0.260907	0.365326	0.499772	0.344359	0.866089	Non
b0475	hemH	668.497	649.875	653.361	343.823	349.893	534.668	657.244	9.89979	409.461	108.475	0.622997	-0.682703	1.60514	0.00686345	0.157047	0.40463	-0.307128	0.344398	0.866089	Non
b2683	ygaH	68.4073	71.8191	77.5422	69.4825	53.5849	73.1718	72.5895	4.61594	65.4131	10.4083	0.901136	-0.150183	1.10971	0.0174032	0.0985434	0.121352	-0.556594	0.344509	0.866089	Non
b2988	gss	535.682	548.528	579.163	770.461	766.105	626.935	554.457	22.3389	721.167	81.6361	1.30067	0.379256	0.768834	0.00784458	0.105611	0.062427	0.241024	0.344671	0.866089	Non
b3907	rhaT	148.812	151.396	161.982	132.299	94.4367	197.532	154.063	6.97826	141.422	52.1496	0.917951	-0.123511	1.08938	0.0287283	0.30348	0.360157	0.561333	0.345134	0.866354	Non
b2367	emrY	173.649	186.93	194.587	194.089	150.144	176.511	185.055	10.594	173.581	22.1188	0.937997	-0.0923448	1.0661	0.0125472	0.0782966	0.0889898	-0.378413	0.34524	0.866354	Non
b1092	fabD	3553.39	3390.76	3239.43	5365.02	5806.8	3823.87	3394.53	157.016	4998.56	1041.02	1.47254	0.558303	0.6791	0.0165694	0.250521	0.115535	-0.24704	0.345733	0.867007	Non
b2340	sixA	1698.4	1733.67	1734.77	2474.45	2617.44	2263.67	1722.28	20.6906	2451.85	177.96	1.42361	0.509554	0.70244	0.00149978	0.0890488	0.0439386	-0.134705	0.346242	0.8677	Non
b3180	yhbY	2268.18	2348.26	2291.99	3741.54	4106.14	2730.14	2302.81	41.123	3525.94	712.884	1.53115	0.614615	0.653104	0.00621012	0.286397	0.122161	-0.215416	0.346827	0.868116	Non
b4559	ghoT	49.6742	39.7883	36.3675	31.2799	28.3841	27.5999	41.9433	6.91016	29.088	1.93837	0.693506	-0.528019	1.44195	0.0188832	0.0781541	0.162499	-0.764643	0.347172	0.868116	Non
b0866	ybjQ	1019.58	962.926	833.945	879.941	1028.46	734.928	938.818	95.139	881.109	146.769	0.93853	-0.091526	1.0655	0.0290342	0.0889473	0.10098	-0.228237	0.347249	0.868116	Non
b4199	yjfY	53.2525	49.2974	56.4323	65.6366	53.5849	66.5928	52.9941	3.57448	61.9381	7.24987	1.16877	0.224996	0.855597	0.0135796	0.0798776	0.0584742	0.333653	0.34741	0.868116	Non
b4182	yjfJ	60.4089	63.5611	73.5711	68.9697	40.3213	71.0858	65.847	6.87238	60.1256	17.1836	0.91311	-0.131139	1.09516	0.0513044	0.185493	0.222475	-0.499007	0.348016	0.868116	Non
b2783	mazE	200.17	204.196	166.998	203.063	223.093	211.813	190.455	20.4138	212.657	10.0417	1.11657	0.159077	0.895598	0.00870542	0.079055	0.0634097	0.215296	0.348247	0.868116	Non
b1102	fhuE	328.355	312.801	323.336	271.007	207.442	363.292	321.497	7.93848	280.581	78.3645	0.87273	-0.196392	1.14583	0.0118618	0.225484	0.296044	0.410839	0.349159	0.868116	Non
b2212	alkB	116.819	125.12	112.656	108.454	110.618	146.504	118.198	6.34582	121.859	21.3708	1.03097	0.0440031	0.96996	0.0161946	0.136165	0.128107	0.385928	0.349348	0.868116	Non
b2564	pdxJ	782.579	730.202	748.251	964.807	1062.68	826.874	753.678	26.6069	951.453	118.468	1.26241	0.336185	0.792133	0.00756051	0.121015	0.0759341	-0.173595	0.349357	0.868116	Non
b3236	mdh	10754	9630.26	11742.5	14053.4	15006.7	11873.7	10708.9	1056.85	13644.6	1605.98	1.27413	0.349515	0.784848	0.0199791	0.076595	0.0471815	-0.195936	0.350077	0.868116	Non
b1582	ynfA	236.163	229.22	210.89	301.774	310.368	228.02	225.424	13.0573	280.054	45.2672	1.24234	0.313062	0.804932	0.0161035	0.143694	0.0931015	-0.245923	0.350222	0.868116	Non
b1542	ydfI	164.388	188.431	210.472	205.884	174.283	220.318	187.764	23.0491	200.162	23.5446	1.06603	0.0922474	0.93806	0.024836	0.0680037	0.0598403	0.353538	0.350255	0.868116	Non
b0064	araC	770.582	724.447	509.145	755.077	711.459	599.977	668.058	139.542	688.838	79.9862	1.0311	0.0441906	0.969834	0.0417176	0.127939	0.120336	-0.30403	0.350319	0.868116	Non
b0832	gsiD	177.017	201.194	166.162	150.503	140.329	291.243	181.457	17.933	194.025	84.3471	1.06926	0.0966098	0.935228	0.0738956	0.377821	0.330462	-0.799568	0.350619	0.868116	Non
b1089	rpmF	11815.1	11124.2	11168.8	17480.1	18516	11736.1	11369.4	386.66	15910.7	3652.26	1.39944	0.484846	0.714573	0.0134275	0.281357	0.143665	-0.291699	0.350877	0.868116	Non
b0368	tauD	138.077	156.901	178.702	134.35	103.721	175.067	157.894	20.3306	137.713	35.7915	0.872186	-0.197292	1.14654	0.05756	0.142162	0.186881	0.603364	0.351206	0.868116	Non
b3169	nusA	15775.4	15206.6	15924.6	12596.1	13515.6	15380.8	15635.5	378.853	13830.8	1418.9	0.884578	-0.176939	1.13048	0.00427554	0.0731381	0.0934699	-0.132933	0.351537	0.868116	Non
b1814	sdaA	8377.68	8375.06	7807.1	8368.92	8716.83	6640.18	8186.61	328.67	7908.64	1112.21	0.966046	-0.0498364	1.03515	0.00971107	0.104396	0.111863	0.173825	0.351564	0.868116	Non
b0426	yajQ	2488.55	2503.41	2193.34	2744.43	2755.91	2345.03	2395.1	174.889	2615.12	233.978	1.09186	0.126793	0.915865	0.011237	0.0500347	0.0419695	-0.141263	0.352537	0.868116	Non
b3300	secY	36460.9	32295.1	27844.3	49055.9	52038.6	33126.8	32200.1	4309.05	44740.4	10167.7	1.38945	0.474514	0.719709	0.0523088	0.182469	0.0945153	0.28507	0.352545	0.868116	Non
b2541	hcaB	126.711	118.614	139.2	133.581	118.576	157.416	128.175	10.3706	136.524	19.5863	1.06514	0.0910419	0.938844	0.0199651	0.0901482	0.0794592	-0.458311	0.352691	0.868116	Non
b3701	dnaN	1723.23	1730.41	1736.24	1616.04	1792.18	1801.7	1729.96	6.5132	1736.64	104.546	1.00386	0.00555838	0.996155	0.000389838	0.0572147	0.0567755	-0.133366	0.352957	0.868116	Non
b4304	sgcC	216.378	207.7	233.672	183.834	129.983	243.585	219.25	13.222	185.801	56.8266	0.847439	-0.238819	1.18003	0.0317243	0.21681	0.3019	-0.41747	0.353045	0.868116	Non
b4400	creD	185.226	212.705	220.086	212.806	162.612	251.608	206.006	18.3703	209.009	44.6198	1.01458	0.0208798	0.985631	0.0327437	0.146265	0.142092	0.457876	0.353107	0.868116	Non
b0594	entE	151.969	188.932	209.845	189.474	124.678	245.35	183.582	29.3062	186.501	60.3912	1.0159	0.0227574	0.98435	0.0889101	0.206774	0.200353	0.466795	0.353369	0.868116	Non
b0836	bssR	2382.26	2316.73	1523.26	1739.63	1386.31	1497.46	2074.08	478.152	1541.13	180.662	0.743043	-0.428483	1.34582	0.0464833	0.106144	0.192251	-0.348704	0.353464	0.868116	Non
b1222	narX	1755.65	1549.99	1063.23	2280.36	2198.04	1237.18	1456.29	355.593	1905.19	579.978	1.30825	0.387642	0.764378	0.127852	0.204532	0.119503	0.451296	0.353487	0.868116	Non
b2381	ypdB	279.102	286.025	279.027	238.958	301.083	261.878	281.384	4.01906	267.307	31.4163	0.949969	-0.0740475	1.05267	0.00288734	0.100219	0.111054	-0.199231	0.353692	0.868116	Non
b2633	yfjQ	181.016	185.679	188.944	194.859	163.142	216.467	185.213	3.98427	191.489	26.8215	1.03389	0.048078	0.967224	0.00518257	0.126199	0.118062	-0.272701	0.354109	0.868116	Non
b3390	aroK	2863.21	2883.27	2796.33	2804.94	3068.13	2983.84	2847.6	45.5262	2952.3	134.401	1.03677	0.0520919	0.964537	0.00125184	0.0340115	0.031642	0.149216	0.354239	0.868116	Non
b0756	galM	1169.66	1135.09	1130.53	1350.42	1720.82	931.818	1145.09	21.3972	1334.35	394.745	1.16528	0.220675	0.858164	0.00950804	0.326191	0.240222	-0.264456	0.354324	0.868116	Non
b1172	ymgG	140.814	127.122	126.868	132.555	118.311	144.258	131.601	7.97914	131.708	12.994	1.00081	0.00116744	0.999191	0.0102885	0.0559101	0.0558197	-0.296772	0.354964	0.868531	Non
b2601	aroF	1018.32	990.953	1010.97	758.667	780.96	824.467	1006.75	14.165	788.031	33.4652	0.782748	-0.353381	1.27755	0.00102772	0.0244248	0.0398646	0.125651	0.355254	0.868531	Non
b3486	rbbA	633.767	639.615	749.505	604.062	570.865	685.665	674.296	65.1987	620.197	59.0766	0.91977	-0.120655	1.08723	0.0158418	0.0467272	0.0552346	-0.223134	0.355331	0.868531	Non
b2892	recJ	1008.01	974.938	1074.51	1062.75	1255	1194.98	1019.15	50.7149	1170.91	98.36	1.1489	0.200259	0.870394	0.00718985	0.055611	0.0421302	0.195418	0.355823	0.868531	Non
b2027	wzzB	3349.43	3378.25	3370.89	3595.4	4292.63	4253.11	3366.19	14.9728	4047.05	391.637	1.20226	0.265752	0.831765	0.000740354	0.111779	0.0773321	-0.205037	0.35588	0.868531	Non
b3575	yiaK	157.442	151.896	160.519	133.581	105.048	174.425	156.619	4.36982	137.684	34.8703	0.879105	-0.185893	1.13752	0.012154	0.201938	0.261299	0.460863	0.356028	0.868531	Non
b0400	phoR	223.324	229.471	244.958	217.165	203.729	313.227	232.584	11.1483	244.707	59.7192	1.05212	0.0733012	0.950461	0.0201199	0.21494	0.194171	0.323935	0.356355	0.868531	Non
b0465	mscK	812.047	896.863	979.206	915.579	912.004	1274.25	896.039	83.5823	1033.94	208.118	1.15391	0.206525	0.866622	0.0322945	0.150107	0.112736	0.282036	0.35657	0.868531	Non
b0407	yajC	1972.24	1990.91	1793.09	3635.14	3918.86	2394.45	1918.75	109.225	3316.15	810.721	1.72829	0.789346	0.578606	0.0239369	0.341627	0.114372	-0.229086	0.356655	0.868531	Non
b2807	ygdD	320.146	317.055	355.524	372.539	394.989	362.169	330.908	21.3736	376.566	16.7769	1.13798	0.18647	0.878753	0.0049496	0.03954	0.0305331	-0.195962	0.357081	0.868531	Non
b3553	ghrB	314.042	279.519	264.396	423.305	485.712	339.222	285.986	25.447	416.08	73.5119	1.4549	0.540917	0.687334	0.0270397	0.15999	0.0755838	0.228816	0.357785	0.868531	Non
b3549	tag	316.778	298.537	278.191	208.96	207.708	208.123	297.835	19.3035	208.263	0.638052	0.699257	-0.516105	1.43009	0.000341532	0.0434921	0.088948	0.175287	0.358287	0.868531	Non
b2784	relA	2742.4	2613.26	2261.47	2086.01	2044.45	2154.72	2539.04	248.903	2095.06	55.6887	0.825137	-0.277294	1.21192	0.00448187	0.0630278	0.0925721	-0.195787	0.358378	0.868531	Non
b3022	mqsR	225.428	214.456	195.423	167.168	174.814	170.574	211.769	15.182	170.852	3.8305	0.806784	-0.309746	1.23949	0.00276459	0.0432794	0.0664916	0.248808	0.358526	0.868531	Non
b4249	bdcA	142.919	158.152	162.818	116.915	98.1505	156.453	154.63	10.4068	123.84	29.7616	0.800879	-0.320344	1.24863	0.0278194	0.148683	0.231807	-0.365591	0.358538	0.868531	Non
b1985	yeeO	212.168	248.489	269.621	221.267	185.16	291.564	243.426	29.0594	232.664	54.11	0.955788	-0.0652379	1.04626	0.0477525	0.137134	0.150115	-0.347957	0.358722	0.868531	Non
b0835	rimO	442.437	441.675	483.228	551.245	510.648	516.375	455.78	23.7737	526.089	21.9727	1.15426	0.20697	0.866355	0.0037471	0.0309298	0.023215	0.144741	0.358794	0.868531	Non
b2958	yggN	1263.54	1208.91	1214.13	2027.56	2122.7	1368.76	1228.86	30.1431	1839.67	410.587	1.49706	0.58213	0.667977	0.00941623	0.303119	0.13525	-0.25028	0.358918	0.868531	Non
b1407	ydbD	223.534	228.47	259.38	258.957	219.91	263.804	237.128	19.4281	247.557	24.0651	1.04398	0.0620953	0.957872	0.013699	0.0518169	0.047543	0.384143	0.359832	0.868785	Non
b2906	ubiI	356.349	351.088	371.617	369.975	335.569	366.18	359.685	10.6636	357.241	18.8647	0.993206	-0.00983467	1.00684	0.00269276	0.0310085	0.0314341	0.169991	0.360006	0.868785	Non
b2182	bcr	317.831	332.82	374.126	252.547	257.844	451.868	341.592	29.1545	320.753	113.58	0.938994	-0.0908117	1.06497	0.0519825	0.266733	0.302518	-0.34461	0.36013	0.868785	Non
b0138	yadM	85.0355	80.8277	89.6647	93.327	73.215	79.7509	85.176	4.42017	82.0976	10.2593	0.963859	-0.0531064	1.0375	0.0111542	0.0815308	0.0877596	0.344619	0.360182	0.868785	Non
b4077	gltP	905.923	1012.22	1114.64	637.649	610.655	764.293	1010.93	104.366	670.866	82.0281	0.663612	-0.591587	1.5069	0.0217117	0.0414254	0.0940671	-0.187916	0.360188	0.868785	Non
b2319	usg	1133.67	1140.6	1198.04	1341.45	1443.61	1251.62	1157.43	35.3343	1345.56	96.0584	1.16254	0.217277	0.860188	0.00374853	0.0555085	0.041072	-0.14526	0.360916	0.868923	Non
b2440	eutC	344.983	357.844	297.21	200.243	171.1	241.018	333.346	31.9482	204.12	35.1197	0.612338	-0.707601	1.63309	0.0283624	0.0625231	0.166747	0.26193	0.361142	0.868923	Non
b1988	nac	150.917	151.396	158.22	140.503	90.4576	164.797	153.511	4.08499	131.919	37.9058	0.859349	-0.218683	1.16367	0.0131516	0.22756	0.308145	0.481148	0.361318	0.868923	Non
b0404	acpH	195.329	184.427	198.558	221.267	205.586	245.35	192.772	7.40447	224.068	20.0298	1.16235	0.217042	0.860328	0.00590576	0.0693569	0.0513355	0.180666	0.361464	0.868923	Non
b4483	tatD	195.54	217.459	226.565	197.679	170.304	265.569	213.188	15.9478	211.184	49.0471	0.9906	-0.0136257	1.00949	0.0298826	0.170581	0.173833	0.364789	0.361514	0.868923	Non
b2471	yffB	631.452	656.632	613.649	434.33	483.06	403.247	633.911	21.5963	440.212	40.23	0.694439	-0.526081	1.44001	0.00535509	0.0447753	0.0928475	-0.142645	0.361643	0.868923	Non
b3986	rplL	12576	12521.8	11433.8	20150.7	20638.9	14387.6	12177.2	644.359	18392.4	3476.86	1.5104	0.594927	0.662078	0.0172051	0.220591	0.0966956	-0.22139	0.36199	0.868983	Non
b4686	yshB	2597.58	2663.31	1468.7	2952.36	2718.5	1816.14	2243.2	671.537	2495.67	599.995	1.11255	0.153869	0.898837	0.123792	0.171012	0.138162	0.344882	0.362501	0.868983	Non
b1714	pheS	2067.79	2051.72	2014.43	2096.52	2247.91	2345.83	2044.65	27.379	2230.09	125.605	1.0907	0.125249	0.916846	0.00129722	0.0494359	0.0415561	0.124617	0.362589	0.868983	Non
b4337	mdtM	790.578	709.182	751.177	389.461	382.522	758.195	750.312	40.7048	510.059	214.92	0.679796	-0.556827	1.47103	0.0393177	0.255419	0.552708	-0.506159	0.3628	0.868983	Non
b3550	yiaC	80.6154	73.821	84.4395	75.3795	70.297	96.4392	79.6253	5.37804	80.7052	13.861	1.01356	0.0194355	0.986619	0.0199523	0.120384	0.117183	0.494914	0.363146	0.868983	Non
b1048	opgG	1007.8	1055.26	1066.15	1244.27	1305.67	1148.77	1043.07	31.0299	1232.9	79.0664	1.18199	0.24122	0.846029	0.0032814	0.0489676	0.0350493	-0.103802	0.363238	0.868983	Non
b1662	ribC	2098.31	2041.96	1922.46	2690.33	3011.89	2190.66	2020.91	89.7965	2630.96	413.822	1.30187	0.380583	0.768127	0.012021	0.157807	0.0931093	-0.182746	0.363534	0.868983	Non
b2245	rhmA	171.334	163.157	169.088	170.245	139.533	191.755	167.86	4.22466	167.178	26.2459	0.995937	-0.00587344	1.00408	0.00679605	0.135405	0.136512	-0.335084	0.363628	0.868983	Non
b2126	yehU	658.394	683.658	651.271	318.696	283.31	420.096	664.441	17.019	340.701	70.9983	0.512763	-0.963635	1.95022	0.00918079	0.0957938	0.364337	-0.240188	0.364138	0.868983	Non
b4168	tsaE	324.356	316.304	353.852	323.055	339.813	344.999	331.504	19.768	335.956	11.4691	1.01343	0.0192448	0.986749	0.00350148	0.0353957	0.0344639	-0.173185	0.364232	0.868983	Non
b1087	yceF	401.814	358.845	386.875	378.436	444.33	405.494	382.511	21.8142	409.42	33.122	1.07035	0.0980788	0.934276	0.00793545	0.0461819	0.0403109	0.174769	0.364659	0.869445	Non
b1266	yciV	891.189	888.104	752.849	841.994	860.276	747.925	844.048	78.9951	816.732	60.2853	0.967637	-0.0474618	1.03345	0.0118821	0.0466625	0.0498359	0.218116	0.365374	0.870594	Non
b0864	artP	732.695	756.227	761.21	752.257	945.959	901.329	750.044	15.2299	866.515	101.435	1.15529	0.20825	0.865587	0.00408839	0.115686	0.0866766	0.157557	0.365796	0.870728	Non
b0396	araJ	260.369	273.263	294.493	241.266	207.177	254.336	276.042	17.2311	234.26	24.3477	0.848639	-0.236777	1.17836	0.0111591	0.0504913	0.0701084	0.242172	0.366579	0.870728	Non
b0435	bolA	6064.89	5342.64	5236.09	5235.54	6660.97	4893.05	5547.87	450.907	5596.52	937.613	1.00877	0.0125961	0.991307	0.0234204	0.107012	0.105159	-0.182442	0.367349	0.870728	Non
b2989	yghU	1542.43	1440.64	1432.34	1550.15	1779.18	1501.63	1471.8	61.3055	1610.32	148.235	1.09412	0.129765	0.91398	0.00659503	0.065772	0.0549433	-0.1311	0.36742	0.870728	Non
b2260	menE	307.307	303.292	265.232	286.135	288.085	307.129	291.943	23.2197	293.783	11.5993	1.0063	0.00906144	0.993739	0.00540121	0.0501484	0.0495224	0.250117	0.367571	0.870728	Non
b2339	yfcV	104.4	89.8364	88.6197	77.9434	58.8903	84.4044	94.2854	8.78067	73.746	13.2648	0.782158	-0.354469	1.27851	0.0288121	0.0864441	0.141301	-0.585189	0.367861	0.870728	Non
b1352	kilR	25.2581	28.027	25.081	30.2544	22.0175	22.786	26.122	1.65209	25.0193	4.54996	0.957785	-0.0622258	1.04408	0.0197828	0.125939	0.137285	-0.845658	0.36866	0.870728	Non
b1468	narZ	1077.68	1149.11	794.442	1311.45	1360.84	1174.6	1007.08	187.577	1282.3	96.4831	1.27329	0.34856	0.785367	0.0241051	0.162307	0.100111	0.362808	0.368742	0.870728	Non
b1485	ddpC	132.394	137.632	140.663	137.17	93.3756	164.155	136.897	4.18303	131.567	35.7209	0.961069	-0.0572881	1.04051	0.0142693	0.236155	0.255674	0.521891	0.368797	0.870728	Non
b3224	nanT	396.552	374.36	355.524	365.616	318.591	417.689	375.479	20.5369	367.299	49.5704	0.978215	-0.0317758	1.02227	0.0126964	0.0902357	0.0942995	0.238368	0.368912	0.870728	Non
b4602	ynhF	257.211	240.732	101.578	132.299	152.531	145.702	199.84	85.4955	143.511	10.2927	0.718126	-0.477691	1.39251	0.0527756	0.264245	0.512395	0.341495	0.369469	0.870728	Non
b2053	gmd	121.239	131.126	150.695	125.376	93.3756	168.969	134.353	14.9911	129.24	37.9446	0.961943	-0.0559765	1.03956	0.0563463	0.19785	0.213815	0.604884	0.369777	0.870728	Non
b2354	yfdK	52.621	63.8114	61.6576	52.5605	60.2167	52.7928	59.3633	5.93749	55.19	4.35475	0.929699	-0.105164	1.07562	0.0135743	0.0479097	0.0554292	0.369405	0.370123	0.870728	Non
b1454	yncG	122.712	149.394	141.917	184.347	203.463	232.353	138.008	13.7636	206.721	24.1683	1.49789	0.582936	0.667604	0.0200549	0.0893725	0.0398328	0.210368	0.370128	0.870728	Non
b4532	hicA	85.667	85.0818	69.3909	116.915	113.271	99.1671	80.0466	9.23273	109.784	9.37367	1.37151	0.455762	0.729125	0.0169389	0.0829174	0.0440808	0.299714	0.370423	0.870728	Non
b1698	ydiR	129.027	122.868	138.364	133.837	105.578	166.402	130.086	7.80193	135.272	30.4372	1.03987	0.0563987	0.961662	0.0232111	0.183129	0.169356	-0.373802	0.370656	0.870728	Non
b3849	trkH	707.647	725.698	797.159	714.054	699.787	866.348	743.501	47.3373	760.063	92.3217	1.02228	0.0317835	0.97821	0.0133016	0.075855	0.0725853	-0.19467	0.370684	0.870728	Non
b4243	ridA	1601.15	1658.6	1362.32	1276.84	1258.18	970.65	1540.69	157.12	1168.56	171.646	0.758464	-0.398847	1.31845	0.025765	0.0597739	0.103906	0.2117	0.370711	0.870728	Non
b0046	kefF	183.542	200.443	185.6	185.372	211.156	187.583	189.862	9.22123	194.704	14.2911	1.0255	0.0363335	0.97513	0.00613155	0.0412085	0.0391843	0.217461	0.371021	0.870728	Non
b2625	yfjI	136.394	146.141	135.229	155.631	126.535	130.779	139.254	5.99208	137.648	15.7173	0.988464	-0.016739	1.01167	0.00845096	0.0793163	0.0811784	0.44668	0.371057	0.870728	Non
b3471	yhhQ	183.753	167.411	202.32	167.425	148.287	213.739	184.495	17.4665	176.483	33.6532	0.956577	-0.0640464	1.04539	0.0310508	0.114285	0.124896	0.205529	0.371061	0.870728	Non
b2120	yehM	257.632	283.272	334.623	273.571	179.058	379.178	291.843	39.2042	277.269	100.111	0.950064	-0.0739035	1.05256	0.0834243	0.242193	0.268322	0.656968	0.371611	0.870728	Non
b2374	frc	199.96	216.959	202.529	160.502	155.449	179.72	206.483	9.16304	165.224	12.806	0.800183	-0.321599	1.24971	0.00591597	0.036324	0.0567303	-0.316173	0.3717	0.870728	Non
b0401	brnQ	615.455	695.669	683.04	617.138	576.966	764.453	664.722	43.1306	652.852	98.7143	0.982144	-0.0259936	1.01818	0.0168748	0.0991825	0.102822	-0.25965	0.372046	0.870728	Non
b2719	hycG	131.342	139.885	148.396	129.991	98.4158	157.416	139.874	8.52708	128.608	29.5243	0.919451	-0.121155	1.0876	0.0240716	0.165365	0.195608	0.392144	0.37205	0.870728	Non
b3413	gntX	549.574	521.752	483.019	517.657	558.662	461.336	518.115	33.426	512.552	48.8637	0.989263	-0.0155745	1.01085	0.0105788	0.0511361	0.0522521	0.351298	0.372122	0.870728	Non
b3101	yqjF	102.085	98.5948	116.836	84.6097	79.3162	114.251	105.838	9.68254	92.7256	18.8283	0.876104	-0.190825	1.14142	0.0319512	0.116391	0.151638	0.356441	0.372452	0.870728	Non
b2765	queD	350.666	353.59	368.482	348.438	361.831	366.501	357.58	9.55454	358.923	9.37593	1.00376	0.0054108	0.996257	0.00120055	0.0140452	0.0139403	0.157421	0.373078	0.870728	Non
b3213	gltD	1205.44	1086.29	1245.27	856.609	993.708	1302.33	1179	82.7213	1050.88	228.295	0.891331	-0.165967	1.12192	0.0262164	0.143446	0.180556	-0.245308	0.373393	0.870728	Non
b0383	phoA	734.379	701.925	672.59	738.668	682.809	734.286	702.965	30.9075	718.588	31.0624	1.02222	0.0317122	0.978259	0.00326899	0.0235935	0.0225787	0.193969	0.373456	0.870728	Non
b1394	paaG	87.9823	81.078	102.832	103.07	88.0702	136.234	90.6309	11.1164	109.125	24.6464	1.20406	0.267906	0.830524	0.047648	0.163357	0.112679	0.557081	0.373687	0.870728	Non
b4140	fxsA	335.932	332.069	409.448	244.855	271.638	551.035	359.15	43.6022	355.843	169.571	0.990792	-0.0133459	1.00929	0.0995073	0.373774	0.380754	-0.461808	0.374019	0.870728	Non
b1653	lhr	669.971	677.402	758.074	740.206	582.006	913.685	701.816	48.8632	745.299	165.898	1.06196	0.0867278	0.941656	0.0266562	0.176869	0.156833	0.28462	0.374374	0.870728	Non
b0354	yaiL	973.909	977.44	976.489	978.139	1055.25	831.046	975.946	1.82679	954.812	113.908	0.978345	-0.0315849	1.02213	0.000384086	0.115144	0.120298	-0.173974	0.374653	0.870728	Non
b2575	trmN	174.07	180.674	212.144	152.554	152.266	213.097	188.963	20.3452	172.639	35.038	0.913614	-0.130343	1.09455	0.0375851	0.112631	0.134938	-0.273914	0.375073	0.870728	Non
b1727	yniC	382.239	406.891	357.614	417.664	406.396	339.543	382.248	24.6387	387.868	42.228	1.0147	0.0210557	0.985511	0.0120703	0.0636728	0.0618411	-0.187639	0.37559	0.870728	Non
b2584	pka	2378.05	2287.95	1680.85	1247.35	1006.71	1196.42	2115.62	379.205	1150.16	126.818	0.543653	-0.879242	1.83941	0.0339929	0.0551532	0.186607	-0.197121	0.375705	0.870728	Non
b0433	ampG	181.016	202.695	241.614	228.702	190.73	273.592	208.442	30.7049	231.008	41.479	1.10826	0.1483	0.902313	0.0454938	0.101852	0.0829244	0.37424	0.375924	0.870728	Non
b1913	uvrC	362.453	390.125	406.94	363.052	307.185	399.878	386.506	22.463	356.705	46.6714	0.922896	-0.115761	1.08355	0.0130792	0.0794855	0.0933217	-0.234173	0.375927	0.870728	Non
b0478	ybaL	1130.72	1135.59	1047.55	565.09	583.863	937.915	1104.62	49.4838	695.623	210.041	0.629739	-0.667175	1.58796	0.0232653	0.16651	0.419875	-0.280008	0.375957	0.870728	Non
b1435	ydcP	490.217	542.021	580.208	520.478	478.55	672.988	537.482	45.1668	557.339	102.326	1.03694	0.0523373	0.964373	0.0265369	0.123709	0.115051	0.219681	0.37616	0.870728	Non
b0675	umpH	1286.06	1303.25	1198.04	1581.18	1681.29	1312.76	1262.45	56.4409	1525.08	190.563	1.20803	0.272655	0.827795	0.00960849	0.108073	0.0740564	-0.156208	0.376169	0.870728	Non
b0850	ybjC	348.561	325.813	286.969	269.213	302.144	275.999	320.448	31.1449	282.452	17.3884	0.881429	-0.182084	1.13452	0.0102914	0.0478315	0.0615658	0.30916	0.376498	0.870728	Non
b3863	polA	2226.71	2049.47	2129.8	2280.87	2282.66	2226.61	2135.33	88.7487	2263.38	31.8597	1.05997	0.0840221	0.943424	0.00100626	0.032138	0.0286044	-0.138642	0.37666	0.870728	Non
b2872	ygeY	185.226	218.46	261.888	346.9	278.801	243.425	221.858	38.4438	289.708	52.5928	1.30583	0.384965	0.765798	0.0541059	0.123026	0.0721481	0.39821	0.376912	0.870728	Non
b4148	sugE	567.886	529.259	698.089	733.284	920.758	952.678	598.411	88.4576	868.907	118.532	1.45202	0.538064	0.688695	0.0346838	0.110356	0.0523421	-0.310103	0.377909	0.870728	Non
b1859	znuB	185.015	196.439	193.96	176.142	157.837	248.399	191.805	6.00899	194.126	47.8849	1.0121	0.0173537	0.988043	0.0132918	0.222973	0.217673	0.285473	0.378022	0.870728	Non
b3153	yhbO	163.757	157.401	175.985	216.908	271.373	203.469	165.714	9.44539	230.583	35.9581	1.39145	0.47659	0.718674	0.0152882	0.154188	0.0796372	0.248091	0.378166	0.870728	Non
b3110	yhaO	455.277	363.349	338.385	359.976	326.284	394.903	385.67	61.5597	360.388	34.3114	0.934445	-0.0978189	1.07015	0.0261383	0.0856624	0.0981032	-0.333324	0.378555	0.870728	Non
b3161	mtr	284.364	310.298	314.767	275.11	250.947	465.347	303.143	16.4161	330.468	117.432	1.09014	0.124511	0.917315	0.0330984	0.337957	0.28438	0.504433	0.37856	0.870728	Non
b3715	yieH	124.817	120.366	140.245	112.813	102.66	156.774	128.476	10.4324	124.082	28.7632	0.965802	-0.0502001	1.03541	0.0323757	0.161473	0.173111	0.310084	0.37877	0.870728	Non
b2346	mlaA	2388.36	2471.38	2126.66	2209.85	2334.66	1801.54	2328.8	179.91	2115.35	278.841	0.908342	-0.138693	1.10091	0.0175156	0.0693476	0.0840491	-0.152088	0.379179	0.870728	Non
b3340	fusA	36224.7	32865.6	32723.4	39617.6	42192.3	35549.8	33937.9	1981.7	39119.9	3349.08	1.15269	0.205004	0.867537	0.00859821	0.0533307	0.0401377	-0.146936	0.379283	0.870728	Non
b3607	cysE	347.088	384.87	422.198	649.7	675.912	552.8	384.719	37.5549	626.137	64.8499	1.62752	0.702676	0.614432	0.0173897	0.0871345	0.0328956	0.229921	0.379336	0.870728	Non
b3357	crp	4510.67	4579.15	3451.78	3268.24	3044.26	2558.45	4180.53	632.05	2956.98	362.856	0.707321	-0.499562	1.41378	0.0319105	0.0548148	0.109563	0.192501	0.379975	0.870728	Non
b2313	cvpA	797.734	767.989	847.321	1065.83	1142.79	930.053	804.348	40.0777	1046.22	107.715	1.30071	0.379298	0.768811	0.00882346	0.0848872	0.0501743	-0.192058	0.380205	0.870728	Non
b1667	ydhR	1547.06	1562.75	1422.3	1943.46	2043.92	1627.27	1510.7	76.9585	1871.55	217.432	1.23886	0.309011	0.807195	0.0101795	0.0952619	0.0620692	-0.19283	0.380214	0.870728	Non
b1132	hflD	290.678	272.512	317.484	268.187	291.799	337.778	293.558	22.6239	299.255	35.3895	1.0194	0.0277266	0.980965	0.015676	0.066446	0.0639405	0.215021	0.3803	0.870728	Non
b3501	arsR	75.3533	91.0876	89.2467	117.941	124.147	139.765	85.2292	8.60219	127.284	11.2451	1.49343	0.578633	0.669598	0.0153369	0.0769525	0.0345025	0.310222	0.380518	0.870728	Non
b2007	yeeX	712.067	739.211	604.871	1026.08	1086.29	894.269	685.383	71.034	1002.21	98.2096	1.46227	0.548207	0.683869	0.0174685	0.0784137	0.0366723	-0.162759	0.381693	0.870728	Non
b4078	yjcO	363.085	356.343	394.817	434.33	471.388	444.166	371.415	20.5455	449.961	19.1967	1.21148	0.276768	0.825438	0.00405918	0.0347108	0.0236501	0.166313	0.381744	0.870728	Non
b4097	phnK	94.7178	106.603	125.823	87.1736	68.9706	122.595	109.048	15.6962	92.913	27.269	0.852039	-0.231008	1.17365	0.0726606	0.157555	0.217027	-0.560307	0.382709	0.870728	Non
b2224	atoB	179.964	192.435	196.886	156.656	107.435	223.527	189.762	8.77222	162.539	58.2692	0.856545	-0.223399	1.16748	0.0285043	0.27376	0.373138	-0.558554	0.383319	0.870728	Non
b2962	yggX	462.644	469.452	445.398	768.153	797.407	562.589	459.164	12.3988	709.383	127.966	1.54494	0.627554	0.647273	0.00837824	0.243747	0.102121	-0.208523	0.383997	0.870728	Non
b3803	hemX	1779.22	1694.88	1787.44	1446.57	1678.37	1504.52	1753.85	51.2327	1543.15	120.636	0.879867	-0.184643	1.13654	0.00392781	0.0484871	0.0626314	0.118202	0.384071	0.870728	Non
b1477	yddM	384.975	397.883	400.67	432.022	482.264	447.536	394.509	8.37342	453.941	25.726	1.15065	0.202444	0.869077	0.00206894	0.04593	0.0346907	-0.162316	0.384508	0.870728	Non
b0948	rlmL	3363.96	3409.53	3508.84	3566.94	3658.1	3582.05	3427.44	74.0834	3602.36	48.8553	1.05104	0.0718113	0.951443	0.000504201	0.0127399	0.0115327	0.0936213	0.385161	0.870728	Non
b2134	pbpG	208.379	191.434	236.18	193.833	203.729	254.818	211.998	22.5912	217.46	32.7291	1.02576	0.0367001	0.974882	0.0275862	0.0822004	0.0781229	-0.236336	0.385412	0.870728	Non
b0073	leuB	301.413	293.783	328.353	296.134	279.596	344.838	307.849	18.1616	306.856	33.9169	0.996774	-0.00466233	1.00324	0.0112157	0.0667295	0.0671622	0.249026	0.385493	0.870728	Non
b0452	tesB	987.591	986.449	966.456	981.729	1099.55	776.328	980.165	11.8862	952.536	163.577	0.971811	-0.0412519	1.02901	0.0035819	0.156868	0.1661	-0.194927	0.385614	0.870728	Non
b2350	gtrA	505.372	498.479	541.96	620.984	683.074	651.968	515.27	23.369	652.009	31.0454	1.26537	0.339561	0.790282	0.00371431	0.0312466	0.0195149	0.182482	0.385735	0.870728	Non
b3210	arcB	1294.48	1216.92	1153.52	1104.28	1091.06	1155.51	1221.64	70.5972	1116.95	34.0375	0.914305	-0.129252	1.09373	0.00302898	0.0321858	0.0385019	0.128277	0.385767	0.870728	Non
b3523	yhjE	183.332	178.922	217.996	177.937	133.962	243.585	193.417	21.4003	185.161	55.1675	0.957319	-0.0629283	1.04458	0.0567006	0.201518	0.219887	0.342174	0.385825	0.870728	Non
b3364	tsgA	530.209	543.022	622.428	545.091	486.773	652.288	565.22	49.9562	561.384	83.9518	0.993214	-0.0098229	1.00683	0.0227337	0.0856785	0.0868532	0.197683	0.386097	0.870728	Non
b2822	recC	907.607	881.348	949.944	789.947	665.832	907.588	912.966	34.611	787.789	120.892	0.862889	-0.212753	1.1589	0.0100064	0.105612	0.141841	0.193299	0.386258	0.870728	Non
b4315	fimI	121.66	112.358	157.802	98.7113	95.4978	133.507	130.606	24.0065	109.239	21.078	0.836395	-0.257744	1.19561	0.0610023	0.0836991	0.119646	0.574975	0.386447	0.870728	Non
b2184	yejH	222.903	255.245	242.868	228.446	170.039	318.843	240.339	16.3192	239.109	74.9729	0.994885	-0.00739799	1.00514	0.0366193	0.256181	0.258822	0.340707	0.387171	0.870728	Non
b0343	lacY	8358.53	9325.72	6948.7	8197.39	8561.38	7239.2	8210.98	1195.36	7999.32	682.981	0.974222	-0.0376772	1.02646	0.021379	0.0821148	0.0865178	-0.17951	0.387409	0.870728	Non
b2579	grcA	12871.1	11950.5	10922.8	6915.94	6607.39	8118.06	11914.8	974.642	7213.8	798.169	0.605449	-0.723923	1.65167	0.0155675	0.0351275	0.0958281	-0.282264	0.387555	0.870728	Non
b0935	ssuD	108.399	116.362	120.807	140.503	108.231	159.983	115.189	6.28643	136.239	26.1384	1.18274	0.242133	0.845494	0.0180093	0.174541	0.124773	0.37193	0.387578	0.870728	Non
b4258	valS	2826.17	2764.41	2898.53	2903.65	3091.74	2534.86	2829.7	67.1316	2843.42	283.285	1.00485	0.00697467	0.995177	0.00406535	0.0805339	0.079759	0.160146	0.387589	0.870728	Non
b1835	rsmF	216.588	230.972	252.901	215.883	171.631	260.274	233.487	18.2864	215.929	44.3214	0.924802	-0.112784	1.08131	0.0276501	0.132782	0.155254	0.309662	0.387603	0.870728	Non
b3026	qseC	231.953	227.719	268.994	207.165	168.447	286.59	242.889	22.7068	220.734	60.2286	0.908787	-0.137986	1.10037	0.0438742	0.180196	0.218183	0.349172	0.387842	0.870728	Non
b1955	yedP	579.462	590.068	596.72	602.011	739.312	568.365	588.75	8.7038	636.563	90.5598	1.08121	0.112648	0.924889	0.00361744	0.140308	0.120022	0.17174	0.387952	0.870728	Non
b3655	yicH	787.842	804.524	864.042	856.609	863.459	772.316	818.802	40.0566	830.795	50.7597	1.01465	0.0209765	0.985565	0.00514102	0.0318474	0.0309346	-0.142716	0.38829	0.870728	Non
b0759	galE	562.203	508.489	464.208	391.256	391.541	414.64	511.633	49.0728	399.146	13.4196	0.78014	-0.358195	1.28182	0.00554651	0.0539559	0.0886532	0.153052	0.388578	0.870728	Non
b1605	ydgI	313.621	286.526	331.07	315.62	257.048	383.992	310.405	22.4455	318.887	63.5348	1.02732	0.0388891	0.973404	0.0247801	0.145811	0.138158	-0.325073	0.388591	0.870728	Non
b3085	ygjP	257.632	243.234	230.328	199.474	200.545	224.329	243.731	13.6592	208.116	14.0513	0.853875	-0.227902	1.17113	0.0065081	0.0294696	0.0404189	-0.255252	0.388777	0.870728	Non
b3844	fre	1359.52	1350.05	1362.95	1143	1352.89	1506.92	1357.5	6.67999	1334.27	182.674	0.982885	-0.024906	1.01741	0.00115877	0.13043	0.135012	0.204985	0.38897	0.870728	Non
b0513	ybbY	166.282	183.426	204.829	180.244	162.877	222.083	184.846	19.3122	188.401	30.4343	1.01924	0.0274871	0.981128	0.0290289	0.091059	0.0876544	-0.316647	0.389074	0.870728	Non
b3448	yhhA	533.366	492.223	480.093	479.711	609.594	638.007	501.894	27.9224	575.771	84.3944	1.1472	0.198111	0.871691	0.014026	0.117853	0.0895504	0.191276	0.389136	0.870728	Non
b4296	yjhF	279.733	274.514	303.899	258.188	221.237	278.085	286.049	15.6773	252.503	28.8474	0.882728	-0.179959	1.13285	0.0107696	0.0641801	0.0823658	-0.262598	0.389248	0.870728	Non
b4052	dnaB	1291.74	1339.04	1345.81	903.272	931.899	1168.98	1325.53	29.4564	1001.39	145.849	0.755461	-0.40457	1.32369	0.00556701	0.0959762	0.168166	0.223954	0.389853	0.871265	Non
b2035	wbbH	1421.19	1387.08	1429.62	2023.2	2493.55	1789.34	1412.63	22.5219	2102.03	358.664	1.48803	0.573399	0.672032	0.00467901	0.233809	0.105594	0.17706	0.389955	0.871265	Non
b4360	yjjA	483.061	528.258	510.399	365.36	398.438	466.31	507.239	22.7637	410.036	51.4647	0.808368	-0.306916	1.23706	0.00968828	0.0726594	0.111192	0.188899	0.390753	0.871672	Non
b3087	ygjR	1209.65	1076.03	1024.35	573.038	574.048	573.821	1103.35	95.6213	573.636	0.529776	0.519906	-0.943678	1.92343	0.000137666	0.0446453	0.165168	-0.154085	0.390912	0.871672	Non
b0858	ybjO	165.861	173.167	170.551	159.989	158.102	186.299	169.86	3.70134	168.13	15.7633	0.989818	-0.014765	1.01029	0.00351396	0.0750639	0.0766162	0.219606	0.391397	0.871672	Non
b1501	ydeP	304.36	289.028	309.333	294.339	242.458	325.904	300.907	10.5837	287.567	42.1328	0.955668	-0.0654192	1.04639	0.00886368	0.112428	0.123101	0.297083	0.391551	0.871672	Non
b3529	yhjK	368.768	401.386	375.589	295.621	259.701	432.131	381.914	17.2045	329.151	90.9738	0.861845	-0.214499	1.1603	0.0214154	0.205772	0.27703	0.294463	0.391685	0.871672	Non
b4469	ygiQ	544.101	545.525	628.071	582.012	585.455	866.669	572.566	48.0744	678.045	163.362	1.18422	0.24394	0.844436	0.0347944	0.206147	0.146998	0.253324	0.391745	0.871672	Non
b0572	cusC	161.231	177.17	159.056	139.734	113.536	170.574	165.819	9.89065	141.281	28.5502	0.852022	-0.231037	1.17368	0.0207321	0.131063	0.180542	-0.395067	0.392166	0.872026	Non
b3755	yieP	844.883	763.484	717.736	463.046	490.222	470.482	775.368	64.401	474.583	14.0447	0.612075	-0.708219	1.63379	0.00422779	0.0364519	0.0972995	-0.148081	0.393187	0.872714	Non
b2257	arnT	173.228	189.682	222.803	175.373	124.943	216.627	195.238	25.2501	172.314	45.9186	0.882586	-0.180192	1.13303	0.059278	0.148894	0.191146	-0.37658	0.393517	0.872714	Non
b2622	intA	188.173	209.702	220.504	215.883	187.282	221.12	206.126	16.4596	208.095	18.2139	1.00955	0.0137141	0.990539	0.0120215	0.0453275	0.0444739	-0.192864	0.393552	0.872714	Non
b4117	adiA	421.81	369.105	413.21	324.85	271.903	427.638	401.375	28.2755	341.464	79.1854	0.850735	-0.233218	1.17545	0.0280989	0.148919	0.20576	0.304417	0.393727	0.872714	Non
b0210	yafE	156.811	160.404	180.584	126.402	111.149	165.76	165.933	12.8145	134.437	28.1783	0.810188	-0.303671	1.23428	0.0278416	0.120322	0.183304	-0.443613	0.394323	0.872714	Non
b2896	cptA	520.316	515.746	427.841	398.435	381.195	381.585	487.968	52.1216	387.072	9.84261	0.793232	-0.334185	1.26067	0.00467169	0.0681629	0.10833	-0.243456	0.394659	0.872714	Non
b3257	yhdT	75.9847	69.3167	82.1404	95.1218	74.8066	98.8462	75.8139	6.41358	89.5915	12.9388	1.18173	0.240899	0.846218	0.0210139	0.0988689	0.0707985	-0.340529	0.394763	0.872714	Non
b3743	asnC	63.7766	77.0741	83.6035	59.4832	49.3405	76.8625	74.8181	10.1041	61.8954	13.9187	0.827279	-0.273555	1.20878	0.0522347	0.106497	0.155609	-0.265395	0.394903	0.872714	Non
b0271	yagH	9.89275	9.25891	4.59819	8.20457	5.83598	5.61626	7.91661	2.89126	6.55227	1.43515	0.827661	-0.272889	1.20822	0.137588	0.173153	0.25277	-0.895149	0.39499	0.872714	Non
b3833	ubiE	1440.34	1422.37	1381.13	979.934	1066.66	1200.11	1414.61	30.3585	1082.24	110.914	0.76504	-0.386394	1.30712	0.00378299	0.0648298	0.110766	0.123263	0.39528	0.872714	Non
b3519	treF	688.072	713.186	750.968	797.638	907.76	836.662	717.409	31.6599	847.353	55.8336	1.18113	0.240168	0.846646	0.00500153	0.0423849	0.030382	0.185335	0.395284	0.872714	Non
b1049	opgH	575.884	597.575	637.267	684.056	650.446	744.074	603.575	31.1285	692.859	47.4307	1.14792	0.199027	0.871138	0.00607253	0.0409663	0.0310886	0.131498	0.396023	0.873551	Non
b3937	yiiX	246.687	231.222	220.295	181.526	161.285	225.774	232.735	13.2609	189.528	32.9805	0.814353	-0.296274	1.22797	0.0170539	0.104521	0.157609	-0.319139	0.396201	0.873551	Non
b3619	hldD	2158.3	2145.06	1828.83	2431.37	2513.45	1835.07	2044.06	186.519	2259.97	370.249	1.10562	0.14486	0.904467	0.0257128	0.1075	0.0879415	-0.190512	0.396366	0.873551	Non
b0889	lrp	1084.62	1021.98	1152.26	1667.07	2028.53	1399.41	1086.29	65.1569	1698.34	315.724	1.56343	0.644713	0.63962	0.019179	0.21538	0.088115	-0.212789	0.396829	0.874056	Non
b3203	hpf	1158.92	1127.08	1074.72	1308.63	1506.21	1249.86	1120.24	42.5158	1354.9	134.295	1.20947	0.274374	0.826809	0.0064702	0.0837465	0.0572502	-0.167552	0.397123	0.874185	Non
b1411	ynbD	187.752	179.923	196.677	177.168	145.899	222.083	188.117	8.38304	181.717	38.295	0.965975	-0.0499422	1.03522	0.0161528	0.167992	0.180035	0.292142	0.397623	0.874607	Non
b4684	yqfG	13.05	8.75842	13.5856	16.4091	17.5079	13.479	11.798	2.64593	15.7987	2.08267	1.3391	0.421264	0.74677	0.0508508	0.173691	0.0968616	-0.509801	0.397783	0.874607	Non
b0882	clpA	16704.9	16792.4	17905.6	15426.9	18197.6	14826.3	17134.3	669.392	16150.3	1798.32	0.942571	-0.0853262	1.06093	0.00748221	0.0756567	0.0851567	-0.130817	0.398074	0.874731	Non
b3403	pck	10244.3	9850.72	10068.2	5430.91	5095.87	4612.71	10054.4	197.127	5046.5	411.328	0.501921	-0.994469	1.99235	0.00274864	0.0328337	0.130331	-0.143546	0.398345	0.874732	Non
b0490	fetA	183.332	201.694	227.401	207.935	214.605	201.864	204.142	22.1367	208.135	6.37253	1.01956	0.0279415	0.980819	0.00571053	0.0852146	0.0819769	-0.19648	0.398658	0.874732	Non
b1336	abgT	295.52	245.236	232.418	208.704	173.753	261.557	257.724	33.3532	214.671	44.2053	0.832949	-0.263699	1.20055	0.0458364	0.0961146	0.138533	0.407948	0.39916	0.874732	Non
b3930	menA	1044.84	989.201	894.348	821.227	835.606	814.839	976.131	76.0938	823.89	10.6365	0.844037	-0.244622	1.18478	0.00173101	0.0566988	0.0795885	0.148649	0.399216	0.874732	Non
b2508	guaB	3499.09	3876.48	3659.32	2316.77	2357.73	3351.94	3678.3	189.41	2675.48	586.192	0.72737	-0.459239	1.37482	0.0194054	0.128582	0.243035	0.22955	0.399248	0.874732	Non
b3638	yicR	701.122	661.887	645.628	592.011	586.781	576.228	669.546	28.5289	585.007	8.03969	0.873737	-0.194729	1.14451	0.00100719	0.0275918	0.0361425	-0.251811	0.399742	0.875301	Non
b3646	yicG	558.835	573.552	580.417	549.194	592.617	460.052	570.935	11.0265	533.954	67.5837	0.935228	-0.0966096	1.06926	0.00420453	0.103253	0.11805	-0.186008	0.400343	0.875316	Non
b3722	bglF	882.77	822.791	793.397	609.19	554.948	667.853	832.986	45.5503	610.664	56.467	0.733102	-0.447914	1.36407	0.0086971	0.0390925	0.0727385	0.288778	0.400617	0.875316	Non
b0633	rlpA	886.559	917.883	886.615	824.047	855.501	772.637	897.019	18.0688	817.395	41.8307	0.911235	-0.134105	1.09741	0.00177305	0.0322382	0.0388249	-0.143032	0.400691	0.875316	Non
b3570	bax	115.345	117.113	130.63	146.913	104.782	158.86	121.029	8.36153	136.852	28.4081	1.13073	0.177256	0.884383	0.0246669	0.172216	0.134696	0.373478	0.401048	0.875316	Non
b4522	ymiA	172.386	193.937	115.373	161.271	158.367	143.295	160.565	40.594	154.311	9.65017	0.961049	-0.0573181	1.04053	0.0271942	0.193728	0.209749	0.233282	0.401797	0.875316	Non
b4453	ldrD	56.6202	53.3013	52.8792	83.0713	76.133	59.8533	54.2669	2.04892	73.0192	11.9181	1.34556	0.428203	0.743187	0.0105996	0.177829	0.0982196	0.549765	0.401864	0.875316	Non
b4039	ubiC	603.037	614.591	642.075	707.901	896.088	651.968	619.901	20.0533	751.985	127.892	1.21307	0.278667	0.824352	0.00946293	0.173719	0.118052	0.2479	0.401962	0.875316	Non
b0344	lacZ	341886	348651	285358	245265	257334	199034	325298	34754.1	233878	30772.8	0.718964	-0.476009	1.39089	0.0241786	0.0484864	0.0938007	-0.171896	0.402493	0.875316	Non
b1508	hipB	105.032	91.5881	87.3656	68.7133	81.7037	83.923	94.6617	9.22531	78.1133	8.21593	0.825184	-0.277213	1.21185	0.0176306	0.0446649	0.0655941	0.219887	0.403278	0.875316	Non
b0160	dgt	346.036	327.815	365.765	362.54	325.754	321.411	346.539	18.98	336.568	22.5967	0.971227	-0.042119	1.02963	0.00632477	0.0333994	0.0354077	0.158339	0.403305	0.875316	Non
b0838	gstB	575.884	633.109	533.599	878.146	827.913	633.995	580.864	49.9414	780.018	128.929	1.34286	0.425307	0.74468	0.0244434	0.136084	0.0754652	0.191055	0.403498	0.875316	Non
b2045	wcaK	141.445	149.394	161.982	134.35	97.62	172.499	150.94	10.3552	134.823	37.442	0.893222	-0.16291	1.11954	0.0327701	0.197845	0.247974	0.457353	0.403533	0.875316	Non
b1958	yedI	1030.74	1013.22	1021.43	1134.8	1350.23	1043.82	1021.8	8.76369	1176.28	157.362	1.15119	0.203127	0.868666	0.00197351	0.145601	0.109868	-0.164685	0.404213	0.875316	Non
b1242	ychE	297.203	300.039	324.381	301.518	347.241	418.652	307.208	14.9402	355.804	59.0346	1.15819	0.211866	0.86342	0.0138787	0.146571	0.109268	-0.23432	0.404443	0.875316	Non
b0655	gltI	1271.32	1309.76	1489.6	2123.7	2644.49	2006.61	1356.9	116.525	2258.27	339.566	1.66429	0.734907	0.600857	0.02221	0.146745	0.0529793	-0.168144	0.404918	0.875316	Non
b1349	recT	99.3484	108.354	109.521	103.583	81.4384	112.486	105.741	5.56681	99.1689	15.9873	0.937847	-0.0925757	1.06627	0.0145979	0.111613	0.126897	-0.360747	0.405201	0.875316	Non
b1759	nudG	148.812	156.651	148.814	187.167	191.261	153.404	151.426	4.52497	177.277	20.7758	1.17072	0.227398	0.854174	0.00602352	0.108593	0.0792308	-0.220627	0.405215	0.875316	Non
b3055	ygiM	361.401	341.078	347.581	594.832	650.977	380.141	350.02	10.3786	541.983	142.943	1.54843	0.630809	0.645814	0.013451	0.369644	0.154169	0.251246	0.405281	0.875316	Non
b2500	purN	274.05	293.532	278.818	308.184	314.347	287.392	282.133	10.1555	303.308	14.1236	1.07505	0.104405	0.930188	0.00288296	0.0259139	0.022422	0.173618	0.40557	0.875316	Non
b3834	ubiJ	625.558	636.362	623.891	484.07	550.704	614.74	628.604	6.77038	549.838	65.3392	0.874697	-0.193145	1.14325	0.00220143	0.0959619	0.125425	-0.177993	0.406085	0.875316	Non
b1773	ydjI	110.294	127.122	111.611	128.196	103.721	117.781	116.342	9.35903	116.566	12.2828	1.00193	0.00277564	0.998078	0.0145796	0.0548302	0.0546196	-0.259434	0.406089	0.875316	Non
b4484	cpxP	318.252	360.096	411.538	613.805	753.106	739.581	363.295	46.7254	702.164	76.8197	1.93276	0.950665	0.517394	0.0242022	0.126872	0.0339631	-0.192281	0.40632	0.875316	Non
b0145	dksA	10405.5	9418.81	9403.51	11297.4	12860.6	8854.43	9742.6	574.126	11004.2	2019.14	1.12949	0.175671	0.885355	0.0185981	0.153804	0.12056	-0.166328	0.406432	0.875316	Non
b0950	pqiA	406.866	405.64	434.529	413.818	429.21	548.789	415.678	16.3368	463.939	73.8841	1.1161	0.158467	0.895976	0.0107653	0.141798	0.113832	-0.206603	0.406436	0.875316	Non
b3181	greA	2187.35	2003.43	2139.83	4412.01	4604.32	2672.54	2110.2	95.474	3896.29	1064.15	1.84641	0.884719	0.541593	0.0212541	0.434542	0.127461	-0.236168	0.406765	0.875316	Non
b0456	ybaA	98.296	103.099	121.852	147.17	160.224	157.897	107.749	12.4474	155.097	6.9632	1.43943	0.525494	0.694721	0.00892071	0.115516	0.0557524	0.214607	0.406833	0.875316	Non
b3956	ppc	1684.5	1568.76	1777.2	1875	1895.63	1763.99	1676.82	104.433	1844.87	70.8049	1.10022	0.137793	0.908909	0.00411128	0.0387512	0.032013	0.165757	0.4072	0.875316	Non
b0674	asnB	1215.33	1212.42	1225.21	960.961	1005.64	812.593	1217.65	6.70417	926.399	101.06	0.760807	-0.394397	1.31439	0.00103307	0.0794222	0.137212	0.159632	0.407343	0.875316	Non
b0153	fhuB	308.991	299.538	366.183	303.056	228.399	396.347	324.904	36.06	309.268	84.1464	0.951874	-0.0711575	1.05056	0.0519397	0.176565	0.19487	0.394869	0.40747	0.875316	Non
b1830	prc	1513.17	1466.91	1719.1	1986.02	2312.11	1898.46	1566.39	134.253	2065.53	217.986	1.31865	0.399065	0.75835	0.0155579	0.0713267	0.0410195	0.187739	0.407491	0.875316	Non
b0679	nagE	2900.68	2893.28	3175.89	3413.62	3644.3	3213.14	2989.95	161.069	3423.69	215.756	1.14506	0.195429	0.873313	0.00583909	0.0368249	0.0280855	-0.107088	0.407504	0.875316	Non
b2603	yfiR	476.746	494.976	465.044	447.918	436.372	374.524	478.922	15.0841	419.605	39.4655	0.876144	-0.19076	1.14136	0.00509517	0.0603393	0.0786048	-0.214167	0.407711	0.875316	Non
b0048	folA	1214.28	1185.89	1085.38	1490.67	1463.24	1173.96	1161.85	67.729	1375.96	175.471	1.18428	0.244008	0.844396	0.0127865	0.0981929	0.0700121	-0.162746	0.408296	0.875316	Non
b0413	nrdR	757.532	862.329	672.172	507.914	515.158	581.524	764.011	95.2442	534.865	40.5693	0.700075	-0.514418	1.42842	0.0162638	0.0496529	0.101311	0.206674	0.408554	0.875316	Non
b2841	araE	278.681	280.019	302.436	247.932	208.769	295.576	287.045	13.3452	250.759	43.4725	0.873586	-0.194978	1.14471	0.0138631	0.118348	0.155078	0.261801	0.409215	0.875316	Non
b2154	yeiG	268.999	280.77	322.709	298.954	333.977	320.127	290.826	28.2322	317.686	17.6385	1.09236	0.127445	0.915451	0.00927052	0.0621385	0.0520753	-0.151483	0.409442	0.875316	Non
b3686	ibpB	92.192	93.0895	105.131	125.12	132.901	139.444	96.8043	7.2254	132.488	7.1709	1.36862	0.452721	0.730664	0.00694852	0.0539173	0.0287848	0.221075	0.4095	0.875316	Non
b2172	yeiQ	262.474	275.265	334.414	347.156	367.932	384.794	290.717	38.3789	366.627	18.8529	1.26111	0.334697	0.792951	0.0116762	0.115554	0.0726573	-0.222964	0.409589	0.875316	Non
b3439	yhhW	218.061	218.961	215.488	240.24	258.375	228.02	217.503	1.80234	242.212	15.273	1.1136	0.155231	0.897989	0.000898725	0.0624612	0.0503677	0.131338	0.409599	0.875316	Non
b1232	purU	526.631	554.283	612.604	687.902	836.667	804.409	564.506	43.889	776.326	78.2573	1.37523	0.459673	0.727151	0.0134802	0.0718034	0.0379659	-0.158025	0.409606	0.875316	Non
b1676	pykF	2529.81	2345.76	2201.28	4826.6	5315.78	3601.63	2358.95	164.661	4581.33	883.003	1.94211	0.957624	0.514904	0.0231404	0.266858	0.070751	-0.20067	0.409693	0.875316	Non
b0815	opgE	280.365	274.514	367.646	333.567	303.736	446.091	307.508	52.1631	361.132	75.0741	1.17438	0.231899	0.851513	0.060654	0.125044	0.0906663	-0.303896	0.409842	0.875316	Non
b4159	mscM	477.799	477.459	594.421	566.372	435.311	661.916	516.56	67.43	554.533	113.766	1.07351	0.102339	0.931522	0.0460622	0.122712	0.106481	0.256718	0.410325	0.875679	Non
b3460	livJ	185.647	194.687	203.365	178.449	139.533	229.304	194.567	8.8599	182.429	45.0176	0.937616	-0.0929305	1.06653	0.0193276	0.195871	0.222802	-0.335041	0.410482	0.875679	Non
b0451	amtB	235.111	244.986	275.264	243.573	188.873	311.141	251.787	20.9231	247.862	61.2464	0.984414	-0.0226632	1.01583	0.0353176	0.177864	0.183541	-0.359826	0.411462	0.876266	Non
b3287	def	1072.21	1110.07	976.071	1096.34	1158.44	1111.22	1052.78	69.0781	1122	32.4259	1.06575	0.0918647	0.938309	0.00326159	0.0461965	0.0406725	-0.179482	0.41209	0.876768	Non
b3650	spoT	1040.42	998.961	1092.7	1066.08	1068.25	1142.67	1044.03	46.9721	1092.33	43.605	1.04627	0.0652538	0.955777	0.00308915	0.0240553	0.0219748	0.184841	0.412554	0.876768	Non
b2782	mazF	181.227	168.162	163.445	143.58	173.488	206.839	170.944	9.21177	174.636	31.645	1.02159	0.0308196	0.978864	0.0167954	0.14061	0.134729	-0.281463	0.412828	0.876768	Non
b3206	npr	47.3589	51.7998	40.5477	62.8163	71.8886	59.5324	46.5688	5.66752	64.7457	6.40012	1.39032	0.475422	0.719257	0.020692	0.0867221	0.0448639	-0.289736	0.41286	0.876768	Non
b3056	cca	1621.57	1564.75	1580.31	1733.99	1820.29	1529.07	1588.88	29.3592	1694.45	149.585	1.06644	0.0928063	0.937697	0.00280571	0.0778503	0.0684518	-0.113434	0.41303	0.876768	Non
b1931	yedK	136.394	133.378	138.364	123.838	124.943	152.923	136.045	2.51093	133.901	16.4824	0.98424	-0.0229179	1.01601	0.00390765	0.105938	0.109358	0.22964	0.413108	0.876768	Non
b2619	ratA	1127.98	1201.66	1138.47	887.632	855.766	1010.93	1156.04	39.8538	918.108	81.9468	0.794186	-0.332451	1.25915	0.00529254	0.0493586	0.078256	-0.249332	0.41386	0.877206	Non
b3574	yiaJ	157.232	150.645	160.937	150.503	137.676	168.488	156.271	5.21269	152.222	15.4777	0.974091	-0.0378722	1.0266	0.00583366	0.0730081	0.0769436	-0.212158	0.414021	0.877206	Non
b0928	aspC	3001.29	2849.74	2628.91	4867.11	4713.35	3504.06	2826.65	187.261	4361.51	746.535	1.543	0.625734	0.64809	0.0195037	0.183755	0.077181	0.210033	0.414075	0.877206	Non
b3561	wecH	130.711	140.635	149.441	122.299	93.6409	134.469	140.262	9.37089	116.803	20.9618	0.832748	-0.264048	1.20084	0.0206225	0.105492	0.152123	-0.347262	0.414478	0.877206	Non
b2897	sdhE	495.058	489.721	391.473	393.563	387.031	360.403	458.751	58.3252	380.333	17.5655	0.829061	-0.270449	1.20618	0.0100996	0.0750645	0.10921	-0.181564	0.414558	0.877206	Non
b1175	minD	3647.69	3443.31	3314.46	4807.37	5046.53	3294.34	3468.49	168.034	4382.74	950.143	1.26359	0.337528	0.791396	0.0180646	0.223484	0.13997	-0.234107	0.414726	0.877206	Non
b0570	cusS	202.275	218.46	214.861	194.089	150.94	237.006	211.865	8.49815	194.012	43.0333	0.915731	-0.127004	1.09202	0.0153028	0.172549	0.205767	0.32067	0.415513	0.877522	Non
b1071	flgM	37.2557	41.7902	39.0846	47.6891	39.5255	52.9533	39.3768	2.28134	46.7226	6.76588	1.18655	0.246774	0.842779	0.0144303	0.118037	0.083839	-0.221803	0.415705	0.877522	Non
b3137	kbaY	103.137	104.601	124.987	115.89	93.3756	124.681	110.908	12.2146	111.315	16.1462	1.00367	0.00528556	0.996343	0.0274763	0.0757225	0.0751697	0.514957	0.415817	0.877522	Non
b4460	araH	187.752	191.684	218.832	171.014	134.227	189.348	199.423	16.9236	164.863	28.0704	0.826702	-0.27456	1.20963	0.0248526	0.0880321	0.128808	-0.273076	0.416175	0.877782	Non
b0089	ftsW	781.527	777.748	814.716	527.4	573.783	841.476	791.33	20.3404	647.553	169.536	0.818309	-0.289282	1.22203	0.0115749	0.196446	0.293365	0.225389	0.416422	0.877806	Non
b1406	ydbC	434.439	415.65	350.299	348.951	325.754	281.936	400.129	44.1653	318.88	34.0319	0.796943	-0.327451	1.25479	0.0202613	0.0458621	0.0722102	-0.175085	0.416808	0.878122	Non
b1035	ycdY	755.427	758.73	789.426	762.256	934.817	807.779	767.861	18.7486	834.951	89.432	1.08737	0.120846	0.919648	0.00449829	0.094611	0.0800175	-0.134116	0.417365	0.878657	Non
b0097	secM	1263.96	1247.7	1018.08	1219.92	1200.09	1051.52	1176.58	137.504	1157.18	92.0334	0.98351	-0.023989	1.01677	0.015987	0.0621747	0.0642771	-0.15187	0.417533	0.878657	Non
b3794	wecG	143.55	165.159	180.793	162.81	169.509	192.397	163.167	18.7009	174.905	15.5144	1.07194	0.100221	0.93289	0.017486	0.0635787	0.0553315	-0.251	0.418509	0.879171	Non
b3493	pitA	5582.04	5399.94	5542.49	6047.03	5188.45	5281.53	5508.16	95.7785	5505.67	471.135	0.999548	-0.000651948	1.00045	0.00255932	0.0711417	0.071206	0.109383	0.418703	0.879171	Non
b3157	yhbT	3157.47	2812.96	1845.55	1516.82	1500.91	1389.14	2605.32	680.161	1468.96	69.578	0.563829	-0.826671	1.77359	0.0212687	0.124974	0.393121	-0.28832	0.418727	0.879171	Non
b4004	zraR	733.958	690.164	652.943	396.383	372.441	513.166	692.355	40.5517	427.33	75.2935	0.617213	-0.696161	1.62019	0.0177502	0.0798212	0.209531	-0.251668	0.418986	0.879171	Non
b4179	rnr	4442.9	4175.52	4461.08	2795.45	2930.99	4035.68	4359.83	159.88	3254.04	680.306	0.746369	-0.42204	1.33982	0.0131867	0.133235	0.239173	-0.2404	0.419156	0.879171	Non
b1737	chbC	315.936	296.785	308.706	299.723	265.272	299.908	307.143	9.67074	288.301	19.9443	0.938656	-0.0913323	1.06535	0.00374645	0.042298	0.0480073	-0.234777	0.419358	0.879171	Non
b2938	speA	3863.64	3519.38	3588.68	4278.94	4657.37	3527.65	3657.24	182.081	4154.66	575.024	1.13601	0.183975	0.880274	0.011852	0.112359	0.0870652	0.146324	0.419427	0.879171	Non
b2455	eutE	144.813	144.639	178.284	143.58	111.945	183.732	155.912	19.3751	146.419	35.9777	0.939111	-0.0906321	1.06484	0.0525206	0.143348	0.162539	0.462721	0.420681	0.880486	Non
b1837	yebW	109.873	110.857	104.086	103.839	113.536	128.532	108.272	3.65802	115.303	12.4409	1.06494	0.0907655	0.939024	0.00627005	0.0859458	0.0757842	-0.255771	0.420935	0.880486	Non
b2671	ygaC	263.947	256.246	257.708	266.905	258.375	267.494	259.3	4.08983	264.258	5.10371	1.01912	0.027323	0.981239	0.000523949	0.0100801	0.00970541	-0.143925	0.421022	0.880486	Non
b0376	ampH	269.42	254.495	271.92	219.472	182.242	267.013	265.278	9.42205	222.909	42.4901	0.840284	-0.251051	1.19007	0.0116448	0.135365	0.191714	0.238501	0.42134	0.880486	Non
b2144	sanA	242.267	276.516	231.582	138.709	107.435	155.972	250.122	23.4743	134.038	24.603	0.535893	-0.899983	1.86604	0.0296298	0.0607939	0.211692	0.28726	0.421782	0.880486	Non
b3635	mutM	134.92	136.631	152.576	126.145	101.864	190.792	141.376	9.73744	139.601	45.9656	0.987442	-0.0182314	1.01272	0.039007	0.268889	0.275772	-0.371918	0.421805	0.880486	Non
b0579	ybdF	103.769	109.355	119.971	92.8142	86.2133	118.102	111.032	8.23025	99.0431	16.8321	0.892027	-0.164841	1.12104	0.0216675	0.100563	0.126381	-0.212677	0.421964	0.880486	Non
b1688	ydiK	1318.89	1346.8	1474.35	1290.94	1442.02	1286.93	1380.01	82.8796	1339.96	88.4062	0.970977	-0.0424903	1.02989	0.00681529	0.0328487	0.0348418	-0.133068	0.421995	0.880486	Non
b4268	idnK	106.505	110.857	111.402	107.685	94.4367	94.1927	109.588	2.68367	98.7715	7.72033	0.901301	-0.14992	1.10951	0.0032923	0.0526851	0.0648558	-0.260956	0.422308	0.880486	Non
b1886	tar	164.388	186.93	214.652	202.294	128.657	265.248	188.657	25.1764	198.733	68.3652	1.05341	0.0750684	0.949297	0.0789615	0.251911	0.227014	-0.595359	0.422625	0.880486	Non
b0156	erpA	500.741	700.424	1062.6	1055.31	1046.5	1206.05	754.588	284.819	1102.62	89.6824	1.46122	0.547175	0.684359	0.0528041	0.453401	0.212349	-0.335209	0.422652	0.880486	Non
b0399	phoB	176.596	191.935	191.661	166.143	158.632	197.211	186.731	8.77778	173.995	20.453	0.931799	-0.101909	1.07319	0.00950422	0.0752584	0.0866783	0.21555	0.423283	0.881309	Non
b2141	yohJ	71.3541	70.0674	89.6647	65.1238	69.2359	100.451	77.0287	10.962	78.2702	19.3187	1.01612	0.023066	0.984139	0.0604153	0.146397	0.14179	0.359491	0.423635	0.881548	Non
b2646	ypjF	44.6226	48.2965	56.0143	39.4845	47.4836	55.3603	49.6445	5.81426	47.4428	7.93796	0.955651	-0.0654435	1.04641	0.0337047	0.0855118	0.0936326	-0.447444	0.423922	0.881589	Non
b3963	fabR	3104.64	2835.48	2444.98	2383.69	2599.4	2041.91	2795.03	331.682	2341.66	281.108	0.837795	-0.255331	1.19361	0.0245026	0.0529251	0.0754026	0.15501	0.424364	0.881589	Non
b3182	dacB	302.886	326.064	366.601	333.567	297.9	397.15	331.85	32.2492	342.872	50.2749	1.03321	0.0471384	0.967854	0.0245089	0.0828828	0.0776398	0.19385	0.42623	0.884517	Non
b1424	opgD	799.208	836.805	811.372	926.091	872.213	852.869	815.795	19.1848	883.725	37.9441	1.08327	0.11539	0.923132	0.00173673	0.0278265	0.023713	0.11263	0.426247	0.884517	Non
b1583	ynfB	932.444	967.681	707.494	1032.49	1035.62	735.409	869.206	141.151	934.508	172.432	1.07513	0.104508	0.930122	0.0515374	0.10131	0.0876458	-0.194043	0.4265	0.884549	Non
b2895	fldB	1469.18	1487.18	1250.92	1511.18	1412.04	1099.02	1402.43	131.518	1340.75	215.129	0.956021	-0.0648862	1.046	0.0258814	0.0889607	0.0973338	-0.187493	0.426951	0.884723	Non
b0588	fepC	90.5081	114.86	116.209	109.993	68.9706	133.186	107.192	14.4648	104.05	32.5174	0.97068	-0.0429323	1.03021	0.0725356	0.202082	0.214474	-0.624379	0.427213	0.884723	Non
b1050	yceK	346.878	351.838	316.439	422.792	605.085	358.959	338.385	19.1669	462.279	127.726	1.36613	0.450097	0.731994	0.026918	0.313406	0.167928	-0.284031	0.427296	0.884723	Non
b3348	slyX	252.581	262.002	231.791	377.41	384.909	263.162	248.791	15.4581	341.827	68.2292	1.37395	0.458332	0.727827	0.0213311	0.205497	0.108859	-0.217702	0.427674	0.885014	Non
b3462	ftsX	1384.14	1264.22	1335.36	1142.23	1238.82	1150.21	1327.91	60.3096	1177.09	53.6104	0.886424	-0.173932	1.12813	0.00355786	0.0213332	0.0271503	0.124672	0.428777	0.886804	Non
b4006	purH	315.095	313.301	301.809	296.134	229.195	400.359	310.068	7.209	308.563	86.2564	0.995144	-0.00702237	1.00488	0.0111788	0.258557	0.261087	0.232654	0.429031	0.886839	Non
b3641	slmA	522.632	494.726	504.965	600.472	599.249	526.484	507.441	14.1167	575.402	42.3682	1.13393	0.18133	0.88189	0.00352328	0.0586185	0.0455893	0.206348	0.42967	0.887141	Non
b0388	aroL	237.847	239.981	227.61	184.859	196.832	225.613	235.146	6.61267	202.435	20.9467	0.860889	-0.216101	1.16159	0.00500494	0.0693684	0.0935982	-0.201004	0.42984	0.887141	Non
b4325	yjiC	127.974	133.629	133.766	141.016	127.065	114.732	131.789	3.30476	127.604	13.1503	0.968245	-0.0465561	1.0328	0.00444484	0.0798687	0.0851935	-0.609138	0.429891	0.887141	Non
b1413	hrpA	1658.19	1673.11	1658.9	1405.03	1451.3	1621.49	1663.4	8.41473	1492.61	113.99	0.897324	-0.156299	1.11442	0.000664494	0.0646657	0.0803112	0.131022	0.430189	0.887265	Non
b1580	rspB	132.394	133.629	154.039	211.011	194.975	172.499	140.021	12.1561	192.828	19.3455	1.37714	0.461677	0.726142	0.014981	0.0705069	0.037177	0.253797	0.430987	0.888093	Non
b3316	rpsS	50278.3	45934.2	33100.1	47552.7	48032.5	33316.8	43104.2	8931.94	42967.3	8361.05	0.996824	-0.00458865	1.00319	0.069355	0.106664	0.107344	0.221708	0.431067	0.888093	Non
b1807	tsaB	1179.55	1229.68	1271.61	1478.11	1540.43	1682.31	1226.95	46.0892	1566.95	104.653	1.27711	0.352885	0.783017	0.00431518	0.0503853	0.030892	-0.155144	0.43147	0.888433	Non
b4310	nanM	308.991	353.84	367.019	410.229	410.375	272.308	343.283	30.4207	364.304	79.6707	1.06123	0.0857433	0.942299	0.0333334	0.15864	0.140861	-0.267832	0.432634	0.889795	Non
b2086	yegS	295.309	315.303	303.063	433.304	507.73	352.059	304.558	10.0807	431.031	77.8602	1.41527	0.501073	0.706581	0.0102838	0.216686	0.108182	-0.226165	0.432901	0.889795	Non
b1644	ydhJ	100.401	106.853	137.946	132.812	105.843	174.906	115.066	20.0749	137.854	34.8065	1.19804	0.260671	0.834699	0.0757662	0.162606	0.113291	-0.350063	0.433323	0.889795	Non
b4016	aceK	2936.46	2628.78	2636.02	3472.33	3460.2	3770.6	2733.75	175.589	3567.71	175.809	1.30506	0.384115	0.766249	0.00544401	0.0434762	0.0255265	-0.246171	0.433358	0.889795	Non
b3263	yhdU	47.7799	45.5438	32.3963	41.0229	45.0962	56.0021	41.9067	8.31172	47.3737	7.745	1.13046	0.176907	0.884597	0.0557725	0.114695	0.0897502	0.315848	0.43348	0.889795	Non
b2225	yfaP	109.031	122.117	123.315	89.7375	72.9497	133.186	118.154	7.92403	98.6243	31.0857	0.834707	-0.260659	1.19803	0.0363581	0.216841	0.311225	-0.488144	0.433563	0.889795	Non
b3082	higA	198.486	195.438	180.374	188.449	189.404	159.502	191.433	9.69745	179.118	16.995	0.935671	-0.0959275	1.06875	0.00826706	0.0537632	0.06141	-0.201776	0.434471	0.890198	Non
b0340	cynS	44.2016	47.796	58.5224	36.6642	26.7924	62.5812	50.1733	7.45052	42.0126	18.4841	0.837349	-0.256099	1.19425	0.112373	0.269059	0.383738	0.658922	0.434476	0.890198	Non
b3030	parE	1085.04	1033.74	1096.46	934.039	991.851	1009.32	1071.75	33.4047	978.404	39.4015	0.912904	-0.131466	1.09541	0.00215893	0.0190251	0.0228285	0.126951	0.43503	0.890281	Non
b4244	pyrI	73.4589	75.5727	82.7674	104.352	92.5798	95.4764	77.2663	4.87991	97.4694	6.13389	1.26147	0.335109	0.792724	0.00683625	0.0420835	0.0264457	-0.317949	0.435113	0.890281	Non
b1114	mfd	944.442	882.599	985.894	1173.77	1151.54	1061.79	937.645	51.9819	1129.04	59.283	1.20412	0.267977	0.830483	0.00500685	0.0345576	0.0238344	0.175687	0.435463	0.890281	Non
b3089	sstT	591.46	625.602	850.038	684.825	692.094	826.553	689.033	140.475	734.491	79.811	1.06597	0.0921705	0.93811	0.0381035	0.131716	0.115917	0.246397	0.435472	0.890281	Non
b1183	umuD	115.556	106.352	96.353	112.556	98.9463	106.067	106.087	9.6041	105.857	6.80752	0.997828	-0.00313626	1.00218	0.0100137	0.048038	0.0482473	-0.256993	0.436372	0.891099	Non
b1525	sad	492.112	499.981	391.891	589.191	618.083	508.673	461.328	60.2625	571.982	56.6988	1.23986	0.310178	0.806542	0.0222719	0.0842557	0.0548093	0.242323	0.436809	0.891099	Non
b0182	lpxB	607.036	614.091	614.068	587.14	639.57	681.012	611.731	4.06643	635.907	47.043	1.03952	0.0559179	0.961982	0.000845828	0.0710462	0.0657469	0.218667	0.437143	0.891099	Non
b2320	pdxB	1353.41	1388.84	1348.94	1798.6	1816.58	1293.02	1363.73	21.8569	1636.07	297.22	1.1997	0.262674	0.833542	0.00500801	0.201649	0.140104	0.180068	0.437392	0.891099	Non
b0496	ybbP	419.916	407.642	488.662	379.718	333.446	478.987	438.74	43.6674	397.384	74.3609	0.905739	-0.142833	1.10407	0.0320341	0.102825	0.125341	0.236564	0.437507	0.891099	Non
b1641	slyB	8317.06	8303.49	7013.29	12352	12327.7	7978.78	7877.95	748.848	10886.2	2517.89	1.38185	0.466603	0.723666	0.0378156	0.217248	0.113771	-0.244235	0.437544	0.891099	Non
b4222	ytfP	655.237	675.9	651.062	1045.83	1129.79	833.613	660.733	13.3	1003.08	152.647	1.51813	0.602294	0.658706	0.00526873	0.205339	0.0890953	-0.154339	0.437966	0.891471	Non
b3097	yqjC	3022.76	2995.63	2696.84	2586.24	3507.42	2476.93	2905.08	180.849	2856.86	566.045	0.983403	-0.0241447	1.01688	0.0212152	0.145589	0.150545	-0.172734	0.438949	0.892019	Non
b1118	lolE	1124.2	1081.04	876.164	979.677	967.711	912.722	1027.13	132.511	953.37	35.7069	0.928186	-0.107515	1.07737	0.00831085	0.0915838	0.106304	0.198343	0.439123	0.892019	Non
b1801	yeaV	193.224	181.675	190.198	156.143	131.575	213.578	188.366	5.98882	167.099	42.0852	0.887098	-0.172835	1.12727	0.0137729	0.199687	0.25375	-0.377359	0.439431	0.892019	Non
b1453	ansP	248.792	252.493	278.4	261.008	208.504	301.673	259.895	16.132	257.062	46.7101	0.989099	-0.0158137	1.01102	0.0193997	0.130737	0.133635	-0.277112	0.440903	0.894056	Non
b4256	yjgM	116.819	125.871	112.865	140.503	127.861	123.879	118.518	6.66766	130.748	8.68014	1.10319	0.141677	0.906465	0.00642406	0.0373847	0.0307182	-0.181357	0.440914	0.894056	Non
b3765	yifB	210.274	219.711	250.183	188.962	149.348	259.15	226.723	20.8583	199.153	55.6061	0.8784	-0.18705	1.13843	0.0441823	0.180535	0.233979	0.40276	0.441415	0.894586	Non
b4553	ysaB	41.6758	50.2984	55.3873	48.971	33.4242	54.237	49.1205	6.93121	45.5441	10.8213	0.927191	-0.109061	1.07853	0.0576664	0.126787	0.147482	0.320595	0.442385	0.896063	Non
b3383	yhfZ	425.178	474.707	372.662	378.18	285.432	417.208	424.182	51.0293	360.273	67.6881	0.849336	-0.235593	1.17739	0.0388755	0.0886551	0.122898	0.258383	0.443532	0.897673	Non
b3043	ygiL	60.1984	83.0799	75.8702	73.8412	62.0736	70.123	73.0495	11.6986	68.6792	6.01518	0.940174	-0.0890001	1.06363	0.0241251	0.0901425	0.10198	-0.473361	0.443661	0.897673	Non
b3146	rsmI	382.239	380.866	379.351	389.204	333.977	367.624	380.819	1.44468	363.602	27.8326	0.95479	-0.0667444	1.04735	0.000499468	0.0699956	0.0767812	-0.150519	0.444057	0.897988	Non
b2019	hisG	351.087	393.629	331.906	246.394	246.968	298.143	358.874	31.5895	263.835	29.7132	0.735174	-0.443842	1.36022	0.0170509	0.0427459	0.0790886	-0.168743	0.4448	0.899003	Non
b2556	glrK	490.849	509.49	534.644	415.869	393.663	509.796	511.661	21.9783	439.776	61.647	0.859507	-0.218419	1.16346	0.0103567	0.090711	0.122789	0.207991	0.445138	0.899198	Non
b2033	wbbJ	713.33	685.409	623.264	791.998	917.044	837.465	674.001	46.1042	848.835	63.2939	1.2594	0.332734	0.79403	0.00877297	0.0482224	0.0304035	0.131845	0.445893	0.899455	Non
b0646	djlB	158.494	172.916	165.744	158.964	110.088	171.537	165.718	7.21097	146.863	32.4625	0.886219	-0.174265	1.12839	0.0165433	0.163912	0.208703	-0.419927	0.446173	0.899455	Non
b4055	aphA	890.347	879.346	768.107	821.739	803.243	658.226	845.933	67.6237	761.069	89.544	0.89968	-0.152516	1.11151	0.0161772	0.0572975	0.070788	-0.138462	0.446222	0.899455	Non
b0716	ybgO	110.083	113.609	112.865	127.684	93.3756	143.134	112.186	1.85855	121.398	25.468	1.08212	0.113855	0.924116	0.00597788	0.211796	0.180872	0.327559	0.446421	0.899455	Non
b4142	groS	3734.62	3577.94	4128.55	5287.85	5487.14	5153.64	3813.7	283.695	5309.54	167.807	1.39223	0.477396	0.718273	0.00404377	0.0694542	0.0358325	0.115322	0.446471	0.899455	Non
b2935	tktA	2315.53	2305.72	2311.22	2952.88	2777.92	2240.89	2310.82	4.92026	2657.23	371.023	1.14991	0.201516	0.869636	0.000511353	0.158458	0.119837	0.143546	0.447054	0.899672	Non
b1427	rimL	118.292	119.615	105.34	91.7887	96.8242	102.697	114.416	7.88735	97.1034	5.45968	0.848688	-0.236693	1.17829	0.00666663	0.0299675	0.0416057	-0.180767	0.447871	0.899744	Non
b2706	srlM	116.398	117.863	104.922	85.1225	79.051	124.52	113.061	7.08637	96.2313	24.6865	0.851144	-0.232525	1.17489	0.0276556	0.174603	0.241016	-0.282469	0.448011	0.899744	Non
b1876	argS	3647.27	3546.91	3221.24	4289.2	4736.43	3618.32	3471.81	222.721	4214.65	562.771	1.21396	0.279725	0.823748	0.0147335	0.10309	0.0699531	-0.133292	0.448111	0.899744	Non
b2514	hisS	3019.18	3055.94	2882.44	3318.75	3608.49	3072.9	2985.85	91.426	3333.38	268.096	1.11639	0.158842	0.895744	0.00423581	0.0628598	0.050436	0.102234	0.448398	0.899744	Non
b0906	ycaP	355.086	327.565	326.681	416.639	567.151	443.845	336.444	16.1509	475.878	80.2065	1.41443	0.500225	0.706996	0.0139164	0.183306	0.0916241	-0.171587	0.449005	0.899744	Non
b3599	mtlA	1333.84	1324.52	1212.25	2115.5	2219.53	1628.07	1290.2	67.6701	1987.7	315.759	1.54061	0.623501	0.649094	0.0143308	0.18003	0.0758509	-0.152428	0.449204	0.899744	Non
b3987	rpoB	10468.6	9525.41	9031.47	15531.5	15821.1	12167.7	9675.17	730.19	14506.8	2030.85	1.49938	0.584366	0.666942	0.0181724	0.126531	0.0562825	0.184315	0.449244	0.899744	Non
b3521	yhjC	133.868	130.876	155.711	130.248	94.1714	165.278	140.152	13.5579	129.899	35.5548	0.926847	-0.109597	1.07893	0.0455423	0.182411	0.212342	0.333073	0.449348	0.899744	Non
b3911	cpxA	776.686	772.243	772.705	585.601	641.692	750.814	773.878	2.44277	659.369	84.0127	0.852032	-0.23102	1.17366	0.000691758	0.106257	0.146367	0.171561	0.449444	0.899744	Non
b2922	yggE	1318.68	1314.26	1292.3	1633.48	1987.68	1047.19	1308.42	14.1297	1556.12	474.993	1.18931	0.25013	0.840821	0.00566972	0.352045	0.248888	0.241898	0.449799	0.899744	Non
b2216	rcsD	2050.54	2058.48	1951.1	2166.01	2455.88	1910.97	2020.04	59.8366	2177.62	272.642	1.07801	0.108372	0.927635	0.00637891	0.108735	0.0935669	0.157953	0.450408	0.899744	Non
b0802	ybiJ	129.237	137.632	171.178	209.729	222.828	238.771	146.016	22.1917	223.776	14.5441	1.53255	0.615932	0.652508	0.01699	0.155783	0.0663273	0.229831	0.450576	0.899744	Non
b0708	phr	308.57	314.553	326.054	250.752	238.214	313.869	316.392	8.88595	267.612	40.5474	0.845823	-0.241572	1.18228	0.00731921	0.108406	0.151528	0.237976	0.450657	0.899744	Non
b4090	rpiB	248.582	237.979	248.093	312.799	271.108	289.157	244.885	5.9855	291.021	20.9083	1.1884	0.249023	0.841466	0.00302038	0.0621919	0.0440359	0.141596	0.450696	0.899744	Non
b0699	ybfA	3223.77	3076.21	1002.61	2330.1	1274.1	1265.1	2434.2	1241.98	1623.1	612.295	0.66679	-0.584695	1.49972	0.331057	0.178393	0.401236	-0.472127	0.450716	0.899744	Non
b0898	ycaD	295.309	317.806	350.09	367.155	354.668	455.238	321.068	27.5356	392.354	54.8161	1.22203	0.289275	0.818313	0.020609	0.0967286	0.064773	0.224888	0.451039	0.899906	Non
b0438	clpX	10030.2	9694.32	10004.6	11015.4	12738.6	8820.26	9909.71	186.969	10858.1	1963.91	1.0957	0.131855	0.912657	0.00586956	0.18071	0.150521	-0.149304	0.452509	0.9019	Non
b1738	chbB	588.724	559.288	435.156	597.652	674.851	440.636	527.723	81.5048	571.046	119.353	1.0821	0.113828	0.924133	0.0555223	0.118614	0.101299	-0.213571	0.452649	0.9019	Non
b1712	ihfA	4869.55	4895.96	4901.46	5401.43	6546.37	4509.21	4888.99	17.061	5485.67	1021.19	1.12205	0.166132	0.891229	0.00111735	0.205518	0.16324	-0.141255	0.453003	0.9019	Non
b4226	ppa	5937.54	5845.62	5763.62	8086.12	8603.29	6343.16	5848.93	87.0069	7677.52	1184.17	1.31264	0.392469	0.761825	0.00394637	0.185933	0.107912	-0.144349	0.453245	0.9019	Non
b1776	ydjL	151.128	165.91	186.436	149.99	125.208	182.609	167.824	17.7318	152.602	28.7893	0.909298	-0.137175	1.09975	0.0342844	0.10154	0.122808	0.277949	0.45396	0.9019	Non
b0518	fdrA	186.278	181.675	216.742	191.013	127.861	230.909	194.898	19.0567	183.261	51.9593	0.940289	-0.0888243	1.0635	0.0476828	0.193309	0.21864	0.506367	0.454054	0.9019	Non
b3371	frlB	194.277	199.692	209.845	179.988	144.308	206.357	201.271	7.90321	176.884	31.141	0.878836	-0.186334	1.13787	0.0118903	0.126278	0.163498	-0.277975	0.454181	0.9019	Non
b1715	pheM	299.098	324.062	249.347	321.517	322.836	314.029	290.836	38.0362	319.46	4.74968	1.09842	0.135434	0.910396	0.00334446	0.129877	0.107645	-0.174669	0.454623	0.9019	Non
b2602	yfiL	114.924	130.876	105.967	82.3021	86.7438	98.0438	117.256	12.6169	89.0299	8.11604	0.759279	-0.397297	1.31704	0.0168715	0.0417038	0.072339	-0.201179	0.454629	0.9019	Non
b4057	yjbR	382.87	377.363	390.428	579.961	716.764	767.021	383.554	6.55939	687.915	96.8093	1.79353	0.842801	0.55756	0.0041395	0.226564	0.0704326	0.187172	0.454954	0.9019	Non
b0444	queC	876.876	895.611	839.797	940.962	975.404	767.181	870.762	28.4052	894.516	111.612	1.02728	0.038829	0.973445	0.00700082	0.100818	0.0955348	-0.189423	0.455214	0.9019	Non
b1360	ydaV	54.7258	66.3138	65.2107	66.1494	53.0543	90.8229	62.0834	6.3957	70.0089	19.1778	1.12766	0.173329	0.886794	0.0485385	0.217243	0.170841	-0.828885	0.455424	0.9019	Non
b0912	ihfB	1730.6	1660.85	1495.46	2476.76	2979.27	1744.41	1628.97	120.769	2400.14	620.982	1.47341	0.559163	0.678696	0.0329924	0.292627	0.134792	-0.22673	0.455832	0.902228	Non
b3524	yhjG	602.616	572.551	615.74	789.434	993.708	720.486	596.969	22.1413	834.542	142.087	1.39797	0.48333	0.715325	0.0108614	0.195224	0.099894	-0.188187	0.456387	0.902761	Non
b1290	sapF	106.084	90.3369	102.205	117.428	92.5798	132.544	99.542	8.20439	114.184	20.1785	1.14709	0.197981	0.87177	0.0250526	0.13064	0.0992841	-0.258547	0.456841	0.902761	Non
b2386	fryC	148.602	145.64	177.657	148.708	100.803	208.764	157.3	17.6923	152.759	54.0944	0.97113	-0.0422634	1.02973	0.0685067	0.256097	0.27155	-0.535623	0.456913	0.902761	Non
b1855	lpxM	756.479	762.233	650.226	509.453	550.439	645.87	722.98	63.072	568.587	69.9959	0.78645	-0.346573	1.27154	0.0184721	0.0515317	0.0833167	0.179753	0.45707	0.902761	Non
b1091	fabH	3125.69	3084.47	2912.33	3888.46	3926.29	3215.55	3040.83	113.177	3676.76	399.871	1.20913	0.273973	0.827039	0.00696222	0.0955975	0.0653881	0.119085	0.457541	0.9031	Non
b4012	yjaB	248.792	241.733	216.533	195.115	211.422	210.69	235.686	16.9583	205.742	9.21064	0.872951	-0.196028	1.14554	0.00554043	0.0353621	0.0464044	0.146488	0.457726	0.9031	Non
b2335	yfcR	64.8291	68.5659	84.6485	56.6628	34.22	76.2207	72.6812	10.5311	55.7012	21.0168	0.766377	-0.383874	1.30484	0.0940335	0.201787	0.343564	0.786719	0.457971	0.903107	Non
b0484	copA	4078.76	4377.96	2866.97	3744.88	3728.92	3472.77	3774.56	800.108	3648.86	152.701	0.966696	-0.0488651	1.03445	0.0152579	0.171371	0.183382	0.176531	0.458507	0.903455	Non
b4319	fimG	70.7226	78.5756	100.742	64.8674	50.9322	99.3276	83.3468	15.5681	71.709	24.9125	0.86037	-0.216972	1.16229	0.111614	0.180411	0.243721	0.389508	0.458683	0.903455	Non
b0826	moeB	418.863	362.849	374.544	336.388	385.44	321.892	385.419	29.5482	347.906	33.3031	0.902672	-0.147727	1.10782	0.0126226	0.044388	0.0544761	0.212426	0.459108	0.903455	Non
b1722	ydiY	191.119	206.699	220.086	219.729	224.685	259.792	205.968	14.4972	234.735	21.8409	1.13967	0.188614	0.877448	0.0112643	0.0552141	0.0425102	0.156884	0.459197	0.903455	Non
b3334	gspM	65.8815	74.3215	79.4233	61.0215	53.3196	82.7997	73.2088	6.83914	65.7136	15.2899	0.89762	-0.155824	1.11406	0.0373866	0.143277	0.177825	-0.374106	0.459386	0.903455	Non
b1736	chbA	66.092	76.0732	72.944	85.8916	58.0945	73.3323	71.7031	5.105	72.4395	13.9201	1.01027	0.0147415	0.989834	0.0235317	0.137275	0.134498	-0.286	0.459601	0.903455	Non
b0600	ybdL	195.75	212.955	217.578	205.114	161.02	245.029	208.761	11.5024	203.721	42.0221	0.975859	-0.035256	1.02474	0.0195483	0.157461	0.165348	0.252657	0.460537	0.904816	Non
b1130	phoP	624.506	679.904	650.017	830.969	916.779	697.539	651.476	27.7278	815.096	110.478	1.25115	0.323259	0.799263	0.00992232	0.126733	0.0809599	-0.122099	0.462141	0.906222	Non
b0342	lacA	2590.43	2864	2270.04	4588.15	5341.24	2752.45	2574.82	297.288	4227.28	1331.59	1.64177	0.715256	0.609097	0.0625558	0.367111	0.136198	-0.228169	0.462151	0.906222	Non
b4550	arfA	1158.5	1073.03	927.372	1802.44	1948.69	1286.6	1052.97	116.865	1679.24	347.809	1.59477	0.673349	0.627049	0.0395389	0.199689	0.0785158	-0.178574	0.462266	0.906222	Non
b0497	rhsD	716.067	720.693	767.062	631.496	518.341	799.595	734.607	28.2016	649.81	141.519	0.884569	-0.176954	1.13049	0.0143805	0.164357	0.210051	-0.253588	0.462801	0.906222	Non
b3500	gor	2165.67	2075.5	2139.2	2891.86	3077.15	2572.25	2126.79	46.3508	2847.08	255.412	1.33868	0.420808	0.747006	0.00336281	0.0961619	0.0536601	-0.134463	0.463262	0.906222	Non
b0110	ampD	521.369	539.769	459.819	455.097	444.065	400.199	506.986	41.8707	433.12	29.0397	0.854305	-0.227177	1.17054	0.00952418	0.0361638	0.0495505	-0.124854	0.46375	0.906222	Non
b1950	fliR	101.874	105.101	107.012	86.148	68.1748	97.402	104.663	2.59701	83.9083	14.7418	0.801703	-0.318861	1.24735	0.00749816	0.124158	0.193174	-0.424789	0.463777	0.906222	Non
b2734	pphB	101.664	101.097	103.877	100.506	91.5187	97.402	102.213	1.4691	96.4756	4.56471	0.94387	-0.0833398	1.05947	0.00116969	0.0337104	0.037839	-0.4157	0.464075	0.906222	Non
b1467	narY	606.404	608.585	400.043	991.215	1076.21	723.053	538.344	119.778	930.158	184.324	1.72781	0.788948	0.578766	0.0758349	0.196524	0.0658296	0.300176	0.464162	0.906222	Non
b2526	hscA	1452.55	1422.87	1586.79	1669.12	1817.64	1896.05	1487.4	87.3441	1794.27	115.257	1.20631	0.2706	0.828975	0.00648802	0.0397641	0.0273259	-0.116037	0.464197	0.906222	Non
b2273	yfbN	75.3533	79.8268	87.3656	104.608	82.4995	71.8881	80.8486	6.07102	86.332	16.6934	1.06782	0.0946729	0.936485	0.0249741	0.143477	0.12583	0.381899	0.464271	0.906222	Non
b3587	yiaW	65.8815	52.0501	54.9693	68.2005	64.1957	52.9533	57.6336	7.29048	61.7832	7.90473	1.072	0.100304	0.932836	0.0278372	0.0721809	0.0628106	0.418475	0.464373	0.906222	Non
b2000	flu	823.413	866.333	929.671	811.484	794.754	990.548	873.139	53.4546	865.595	108.535	0.99136	-0.0125192	1.00872	0.0132034	0.0784788	0.0798527	-0.160097	0.464871	0.906222	Non
b1684	sufA	519.264	557.786	461.7	548.168	703.235	783.548	512.917	48.3566	678.317	119.652	1.32247	0.403235	0.756161	0.0286039	0.1412	0.0807353	-0.194273	0.464928	0.906222	Non
b2063	yegH	443.7	457.44	539.451	352.027	363.687	478.184	480.197	51.7734	397.966	69.715	0.828756	-0.27098	1.20663	0.0324859	0.0821511	0.119608	-0.192609	0.465141	0.906222	Non
b3924	fpr	309.622	307.045	325.636	355.361	370.319	338.901	314.101	10.072	354.86	15.715	1.12977	0.176023	0.88514	0.00244248	0.026421	0.0207001	0.152338	0.466005	0.907433	Non
b4388	serB	1024.22	1023.98	944.51	771.743	732.15	817.246	997.57	45.9513	773.713	42.5823	0.775597	-0.36662	1.28933	0.00436046	0.0218046	0.0362473	0.156765	0.466717	0.908275	Non
b3412	bioH	804.049	811.531	692.864	861.224	845.686	756.911	769.481	66.4579	821.274	56.2783	1.06731	0.0939773	0.936936	0.0101796	0.0474378	0.0416432	-0.126918	0.467052	0.908275	Non
b3546	eptB	484.113	501.733	553.037	544.835	444.861	689.195	512.961	35.8075	559.63	122.837	1.09098	0.125625	0.916607	0.0263541	0.178261	0.149769	0.224095	0.467169	0.908275	Non
b1847	yebF	2667.88	2457.36	2585.86	2926.73	3870.31	2311.33	2570.37	106.112	3036.12	785.227	1.1812	0.240256	0.846595	0.0183642	0.264728	0.189737	0.199027	0.467576	0.908315	Non
b3332	gspK	122.081	120.616	142.544	115.89	85.948	137.679	128.414	12.2592	113.172	25.9721	0.881309	-0.182279	1.13468	0.0376831	0.136809	0.17614	-0.365177	0.467677	0.908315	Non
b1790	yeaM	210.484	187.931	213.816	159.733	156.776	194.644	204.077	14.0818	170.384	21.0614	0.834901	-0.260323	1.19775	0.0146707	0.0611838	0.0877741	-0.22068	0.467958	0.908389	Non
b1191	cvrA	314.042	318.306	329.816	309.723	256.518	361.206	320.721	8.15943	309.149	52.3464	0.963917	-0.0530194	1.03743	0.00740934	0.142675	0.153556	-0.216762	0.468356	0.908688	Non
b3938	metJ	1334.05	1295.75	968.337	1027.88	968.772	932.139	1199.38	201.001	976.263	48.3079	0.813975	-0.296943	1.22854	0.0142634	0.103828	0.156709	-0.170286	0.468953	0.9089	Non
b1978	yeeJ	952.44	978.191	1041.91	867.377	677.769	1159.84	990.846	46.0572	901.661	242.856	0.909991	-0.136076	1.09891	0.021534	0.209836	0.253399	-0.22678	0.469218	0.908942	Non
b0198	metI	355.718	378.864	373.499	369.975	344.323	439.191	369.36	12.1154	384.496	49.0732	1.04098	0.0579412	0.960634	0.0072006	0.104952	0.0968512	-0.185155	0.469675	0.909134	Non
b4387	ytjB	222.271	238.98	228.237	193.577	166.591	231.55	229.829	8.46738	197.239	32.6344	0.858198	-0.220618	1.16523	0.0104846	0.115931	0.157407	0.20676	0.469819	0.909134	Non
b3805	hemC	2767.65	2782.43	2644.8	2232.93	2297.52	2478.05	2731.63	75.5584	2336.17	127.052	0.855229	-0.225617	1.16928	0.00258743	0.0288175	0.0393995	0.095573	0.470048	0.909134	Non
b1482	osmC	1817.11	1744.68	1327.62	3149.02	3805.06	2643.17	1629.8	264.19	3199.08	582.558	1.96286	0.97296	0.50946	0.0507718	0.182718	0.0474243	-0.180141	0.470618	0.909212	Non
b3220	yhcG	130.079	122.368	138.991	126.402	105.048	154.206	130.479	8.31876	128.552	24.6499	0.985229	-0.0214687	1.01499	0.0210272	0.138654	0.142843	0.362672	0.471077	0.909212	Non
b1982	amn	517.159	535.765	560.561	558.68	616.226	472.408	537.829	21.7745	549.105	72.3858	1.02097	0.0299346	0.979465	0.00917975	0.101262	0.097146	0.143478	0.47121	0.909212	Non
b2258	arnF	114.082	115.111	84.0215	64.8674	42.1782	65.4695	104.405	17.66	57.505	13.2769	0.550789	-0.860428	1.81558	0.0671719	0.0668837	0.22047	-0.355893	0.471212	0.909212	Non
b3248	yhdE	307.517	309.047	328.771	316.132	356.79	330.717	315.112	11.8537	334.547	20.5977	1.06168	0.0863447	0.941906	0.00398365	0.0371156	0.0329285	-0.15102	0.471308	0.909212	Non
b0215	dnaQ	705.332	740.212	688.266	655.084	708.806	696.737	711.27	26.4774	686.876	28.186	0.965703	-0.050348	1.03551	0.00262738	0.0203079	0.021776	0.0933225	0.472853	0.91035	Non
b2310	argT	501.583	516.747	837.08	1081.98	1363.76	724.979	618.47	189.473	1056.91	320.129	1.7089	0.773072	0.58517	0.159605	0.275522	0.0943453	0.333714	0.472864	0.91035	Non
b2914	rpiA	1146.09	1192.15	931.552	1020.96	995.564	819.172	1089.93	139.078	945.231	109.906	0.867242	-0.205494	1.15308	0.0255196	0.0567542	0.0754602	0.145485	0.473052	0.91035	Non
b4125	dcuS	444.542	465.948	462.118	352.027	265.006	395.866	457.536	11.4149	337.633	66.6067	0.737938	-0.438429	1.35513	0.00846541	0.130084	0.238882	-0.328694	0.473057	0.91035	Non
b0779	uvrB	1336.99	1381.83	1287.28	1347.86	1453.16	1358.49	1335.37	47.2932	1386.5	57.9695	1.03829	0.0542119	0.96312	0.00254686	0.0221594	0.0205551	0.0945925	0.473119	0.91035	Non
b0032	carA	161.862	159.654	186.436	169.732	132.636	196.569	169.317	14.8662	166.312	32.1035	0.982253	-0.025833	1.01807	0.0291512	0.123542	0.128046	0.272889	0.473407	0.910436	Non
b0994	torT	153.653	155.65	176.403	140.247	118.046	187.904	161.902	12.598	148.732	35.6937	0.918656	-0.122404	1.08855	0.0321192	0.16312	0.193287	-0.270575	0.473884	0.910884	Non
b1530	marR	203.538	226.718	211.726	194.346	216.462	211.813	213.994	11.7553	207.54	11.6607	0.969842	-0.044179	1.0311	0.00530862	0.0285365	0.0303388	-0.224889	0.474248	0.911113	Non
b0128	yadH	358.875	381.867	392.518	371.513	359.974	366.501	377.754	17.1947	365.996	5.78641	0.968875	-0.0456176	1.03212	0.00123779	0.0319005	0.033983	0.136388	0.475303	0.911394	Non
b4473	smf	563.045	573.051	520.014	473.045	443.269	486.208	552.036	28.1803	467.507	21.9985	0.846877	-0.239775	1.18081	0.00413153	0.0222218	0.030984	-0.212262	0.475343	0.911394	Non
b0495	ybbA	215.325	227.969	235.553	164.348	150.94	213.097	226.282	10.2188	176.128	32.7103	0.778355	-0.361499	1.28476	0.0144256	0.115725	0.191016	-0.236767	0.475573	0.911394	Non
b4655	ythA	27.5734	27.7767	26.3351	21.7934	27.0577	25.1929	27.2284	0.78028	24.6813	2.66918	0.906456	-0.141691	1.1032	0.00533047	0.0768418	0.0935199	0.337855	0.475934	0.911394	Non
b2314	dedD	1279.11	1260.96	1129.48	1117.62	1207.78	1035.16	1223.19	81.6547	1120.19	86.3411	0.915793	-0.126906	1.09195	0.00885004	0.0360227	0.0429518	-0.121165	0.475961	0.911394	Non
b0544	ybcK	140.603	146.391	151.113	161.015	144.043	139.444	146.036	5.26397	148.167	11.3616	1.01459	0.020902	0.985616	0.00475413	0.0499646	0.0485376	0.310092	0.476153	0.911394	Non
b4059	ssb	3365.64	3471.59	3108.38	4096.39	3842.99	2902.32	3315.2	186.785	3613.9	629.135	1.0901	0.12446	0.917347	0.0168705	0.140493	0.118229	-0.143401	0.476349	0.911394	Non
b2788	gudX	264.789	263.503	253.946	176.142	135.554	234.92	260.746	5.92429	182.205	49.9599	0.698785	-0.51708	1.43106	0.0107154	0.178134	0.364804	-0.343544	0.477264	0.912675	Non
b3955	eptC	268.999	298.287	338.385	309.466	276.944	370.834	301.89	34.8333	319.081	47.6777	1.05694	0.0798996	0.946123	0.0296544	0.0817753	0.0732011	0.214854	0.477692	0.913026	Non
b4461	yfjD	251.739	267.758	288.641	222.805	190.996	308.734	269.379	18.5044	240.845	60.9068	0.894074	-0.161533	1.11848	0.0298792	0.176094	0.220291	0.222947	0.477991	0.91313	Non
b2934	cmtB	53.2525	52.5505	58.9404	68.9697	58.8903	60.8161	54.9145	3.50421	62.892	5.35077	1.14527	0.19569	0.873155	0.00933796	0.0508635	0.0387783	0.286427	0.478381	0.913216	Non
b3836	tatA	3816.29	3492.36	2345.7	2993.9	2924.35	2323.85	3218.12	772.696	2747.37	368.424	0.853719	-0.228167	1.17135	0.0553816	0.121496	0.166699	-0.254156	0.478777	0.913216	Non
b1440	ydcS	1696.29	1498.69	1457.42	1351.96	1526.37	1217.61	1550.8	127.677	1365.31	154.816	0.880393	-0.183781	1.13586	0.0160573	0.0526682	0.067951	0.12288	0.478943	0.913216	Non
b2754	ygbF	78.0896	75.5727	76.2882	66.9186	53.8501	78.7881	76.6501	1.29689	66.5189	12.4738	0.867825	-0.204523	1.15231	0.00545723	0.150296	0.199564	0.293087	0.479016	0.913216	Non
b2305	yfcI	398.867	388.123	354.688	350.233	371.38	312.264	380.559	23.0405	344.626	29.9543	0.905577	-0.143091	1.10427	0.00905128	0.0421759	0.0514296	-0.182592	0.479378	0.913439	Non
b4392	slt	688.283	654.379	691.401	790.716	840.381	686.467	678.021	20.5334	772.521	78.5532	1.13938	0.188245	0.877673	0.00529664	0.0879623	0.0677582	-0.182326	0.480798	0.914794	Non
b0193	yaeF	147.76	156.15	151.322	142.298	98.4158	165.76	151.744	4.21108	135.491	34.1842	0.892893	-0.163441	1.11995	0.0120427	0.204357	0.256325	-0.405752	0.481618	0.914794	Non
b2316	accD	10554.3	10484.8	9386.16	11453.1	12444.2	9748.38	10141.8	655.293	11215.2	1363.54	1.10584	0.145147	0.904287	0.0135117	0.0815984	0.0667259	-0.113342	0.481693	0.914794	Non
b3144	yraJ	443.279	460.443	451.041	363.822	290.738	435.822	451.588	8.59484	363.46	72.5427	0.80485	-0.313208	1.24247	0.00653373	0.147672	0.227966	-0.29335	0.482185	0.914794	Non
b4384	deoD	2736.92	2964.1	1840.11	1903.2	1720.55	1347.42	2513.71	594.31	1657.06	283.28	0.659208	-0.601194	1.51697	0.069519	0.0823454	0.189493	0.201545	0.482279	0.914794	Non
b0369	hemB	1801.11	1882.31	1709.48	1704.24	1730.9	1603.36	1797.63	86.4666	1679.5	67.2717	0.934284	-0.0980671	1.07034	0.00331381	0.022965	0.0263092	0.104789	0.482337	0.914794	Non
b2582	trxC	1018.32	1180.89	1284.99	1674.25	1770.95	1323.19	1161.4	134.396	1589.46	235.614	1.36858	0.452678	0.730685	0.0295042	0.104768	0.0559358	-0.147042	0.482525	0.914794	Non
b4362	dnaT	412.549	429.163	448.951	271.264	276.148	459.57	430.221	18.2241	335.661	107.337	0.780206	-0.358073	1.28171	0.0232986	0.221712	0.364227	0.24642	0.482659	0.914794	Non
b1093	fabG	5878.82	5391.44	4326.48	6940.3	7743.81	4831.43	5198.91	793.875	6505.18	1504.16	1.25126	0.323379	0.799196	0.0607299	0.158532	0.101256	0.186091	0.482727	0.914794	Non
b3008	metC	307.728	313.552	329.607	424.587	434.25	499.045	316.962	11.3312	452.627	40.4882	1.42802	0.514013	0.700272	0.0055003	0.087789	0.04305	0.136491	0.482851	0.914794	Non
b2499	purM	341.616	354.591	399.416	326.132	306.654	448.98	365.207	30.3272	360.589	77.1661	0.987353	-0.0183623	1.01281	0.0305659	0.146867	0.150654	0.214044	0.483033	0.914794	Non
b3058	folB	606.825	644.12	643.956	861.737	873.274	711.179	631.634	21.4847	815.397	90.4393	1.29093	0.368414	0.774634	0.00648904	0.107775	0.0646713	-0.12994	0.483909	0.915989	Non
b2248	rhmR	108.189	113.359	126.032	100.506	62.6041	123.718	115.86	9.18088	95.6094	30.8499	0.825215	-0.277158	1.21181	0.0439776	0.212666	0.312295	0.387032	0.48469	0.916816	Non
b2108	yehA	115.766	122.117	116.836	121.787	102.395	107.03	118.24	3.40044	110.404	10.1266	0.933728	-0.0989265	1.07098	0.00453711	0.0640343	0.0734467	-0.704751	0.484838	0.916816	Non
b1990	ldtA	1214.07	1214.42	1159.37	718.413	850.461	897.157	1195.95	31.6818	822.01	92.7063	0.687326	-0.540933	1.45491	0.00513873	0.0625518	0.132408	0.165375	0.485717	0.917341	Non
b1637	tyrS	4287.35	4001.1	3632.57	5092.99	5268.29	3495.88	3973.67	328.249	4619.05	976.639	1.16241	0.217125	0.860278	0.0300414	0.170395	0.126106	-0.211376	0.485737	0.917341	Non
b3579	yiaO	105.032	103.85	110.984	102.044	72.6844	132.704	106.622	3.82348	102.478	30.0122	0.961134	-0.0571911	1.04044	0.0180638	0.252456	0.273286	-0.419364	0.485853	0.917341	Non
b1338	abgA	167.545	174.418	189.362	193.577	164.468	251.608	177.108	11.1544	203.218	44.3628	1.14742	0.198395	0.871519	0.0236479	0.191912	0.145766	-0.283087	0.48642	0.917696	Non
b3113	tdcF	111.136	148.142	109.103	132.812	115.924	85.8485	122.794	21.9764	111.528	23.7881	0.908256	-0.138829	1.10101	0.0656576	0.0989393	0.119937	-0.311138	0.486537	0.917696	Non
b3940	metL	1166.29	1140.85	1088.1	1053.52	977.261	1075.43	1131.75	39.8829	1035.4	51.5322	0.914873	-0.128356	1.09305	0.00301672	0.0242435	0.028965	-0.126941	0.48709	0.917696	Non
b1469	narU	268.999	266.256	233.672	341.259	369.258	275.518	256.309	19.6522	328.678	48.1199	1.28235	0.358793	0.779817	0.0193077	0.114736	0.0697727	0.249029	0.48712	0.917696	Non
b2679	proX	636.925	615.592	526.911	486.89	562.111	374.364	593.143	58.3416	474.455	94.4891	0.7999	-0.322108	1.25016	0.0336926	0.100048	0.156365	-0.217117	0.487393	0.917696	Non
b3697	yidA	241.636	270.76	274.01	277.417	276.148	291.885	262.135	17.8276	281.817	8.74254	1.07508	0.104444	0.930163	0.00362883	0.047581	0.0411673	0.117765	0.487592	0.917696	Non
b2327	yfcA	185.226	178.171	171.596	132.299	104.782	163.513	178.331	6.8163	133.531	29.3849	0.748784	-0.417379	1.3355	0.0144674	0.140923	0.251343	-0.266356	0.487807	0.917696	Non
b2439	eutL	276.576	248.239	244.749	178.962	168.713	215.023	256.521	17.4553	187.566	24.3242	0.73119	-0.451681	1.36763	0.015178	0.057898	0.108294	-0.216253	0.48801	0.917696	Non
b3668	uhpB	378.029	377.863	467.761	363.052	342.466	558.577	407.885	51.8548	421.365	119.274	1.03305	0.0469093	0.968008	0.0618968	0.19158	0.179518	0.275677	0.488774	0.918668	Non
b0902	pflA	1596.73	1604.79	1230.02	1312.73	1242.53	1289.49	1477.18	214.089	1281.59	35.7615	0.867589	-0.204916	1.15262	0.00695594	0.105645	0.140353	-0.146387	0.489512	0.919501	Non
b3980	tufB	72012.3	67333.5	64739	81177.6	88285.1	64601.9	68028.2	3686.07	78021.5	12152.9	1.1469	0.197738	0.871916	0.0145168	0.129155	0.0981885	-0.146461	0.490199	0.919956	Non
b4129	lysU	2822.17	2971.86	2954.55	5872.42	6562.29	3945.82	2916.19	81.8843	5460.18	1356.07	1.87237	0.904863	0.534083	0.0119947	0.420657	0.11999	-0.185308	0.490777	0.920103	Non
b0781	moaA	765.32	756.978	441.426	840.712	708.275	540.926	654.575	184.639	696.638	150.232	1.06426	0.0898511	0.93962	0.104628	0.155849	0.137597	-0.246641	0.491239	0.920103	Non
b0587	fepE	97.2436	126.121	132.721	116.915	82.7648	140.086	118.695	18.8683	113.255	28.8351	0.954168	-0.0676841	1.04803	0.0696134	0.136547	0.149979	0.296048	0.491253	0.920103	Non
b2793	syd	223.113	218.46	224.266	185.885	162.877	183.09	221.946	3.07386	177.284	12.5549	0.798769	-0.32415	1.25193	0.00168698	0.047391	0.0742769	-0.181367	0.491264	0.920103	Non
b2983	yghQ	106.294	106.102	132.93	115.633	86.4786	143.295	115.109	15.4336	115.136	28.4114	1.00023	0.000336812	0.999767	0.0569078	0.148231	0.148162	-0.389205	0.492046	0.92108	Non
b4000	hupA	1732.28	1599.29	888.496	1417.85	1746.28	982.204	1406.69	453.668	1382.11	383.292	0.982529	-0.0254277	1.01778	0.153835	0.161699	0.1675	-0.278401	0.49245	0.92108	Non
b2560	pgpC	271.945	271.761	297.21	228.446	249.621	258.508	280.306	14.6402	245.525	15.444	0.875919	-0.191131	1.14166	0.00565074	0.0281631	0.0367073	-0.169995	0.492527	0.92108	Non
b0947	ycbX	396.341	389.124	382.486	431.509	404.009	370.352	389.317	6.92975	401.957	30.6301	1.03247	0.0460943	0.968555	0.00233299	0.0635674	0.0596325	0.121858	0.492996	0.921495	Non
b1683	sufB	940.863	983.196	898.319	1074.29	1378.88	1345.5	940.793	42.4382	1266.22	167.057	1.34591	0.428581	0.742992	0.0102364	0.129129	0.071284	0.150015	0.493361	0.921715	Non
b0968	yccX	259.948	232.223	240.151	360.745	424.169	286.75	244.107	14.2794	357.221	68.7773	1.46338	0.549303	0.68335	0.0193715	0.212667	0.0993086	-0.183489	0.493613	0.921724	Non
b3923	uspD	817.099	814.283	822.658	920.963	946.755	789.165	818.013	4.26174	885.628	84.5287	1.08266	0.114576	0.923654	0.000855279	0.0985254	0.0840556	-0.0968551	0.4943	0.922083	Non
b2493	yfgO	501.583	538.268	497.441	486.634	454.676	520.707	512.431	22.4713	487.339	33.0216	0.951034	-0.072431	1.05149	0.00511079	0.0356291	0.0393924	0.104352	0.495002	0.922561	Non
b2900	yqfB	349.193	340.077	311.005	315.62	310.103	250.164	333.425	19.9442	291.962	36.303	0.875646	-0.191581	1.14201	0.0127927	0.0692041	0.0902558	-0.138639	0.495051	0.922561	Non
b4346	mcrB	256.58	242.733	252.482	235.112	220.971	192.397	250.599	7.11289	216.16	21.7603	0.862575	-0.213278	1.15932	0.00491456	0.0669537	0.0899872	-0.162873	0.496286	0.922639	Non
b0224	yafK	738.588	793.013	891.422	783.024	902.719	1108.81	807.674	77.4646	931.518	164.791	1.15333	0.20581	0.867052	0.0291836	0.122661	0.0922141	-0.178931	0.496619	0.922639	Non
b1839	yebY	324.777	339.076	330.652	576.115	624.715	451.708	331.502	7.18744	550.846	89.2286	1.66167	0.732633	0.601805	0.00604076	0.23889	0.0865185	-0.196293	0.496861	0.922639	Non
b0881	clpS	639.029	609.336	488.662	476.891	553.887	390.571	579.009	79.6389	473.783	81.7026	0.818265	-0.28936	1.2221	0.0407966	0.0725428	0.108344	0.207079	0.496951	0.922639	Non
b0686	ybfF	338.879	360.847	336.922	437.919	451.227	367.303	345.549	13.2842	418.817	45.1052	1.21203	0.277426	0.825062	0.00712127	0.0935328	0.0636702	-0.11553	0.496976	0.922639	Non
b2502	ppx	377.187	366.853	399.207	569.192	636.917	463.743	381.082	16.5248	556.617	87.2695	1.46062	0.546584	0.68464	0.0116937	0.177502	0.0832008	0.183916	0.497451	0.922639	Non
b2142	yohK	240.373	239.981	264.814	217.421	223.889	257.064	248.389	14.2257	232.792	21.2681	0.937205	-0.0935635	1.067	0.00899972	0.0480371	0.05469	-0.172882	0.497921	0.922639	Non
b2791	truC	160.81	151.396	161.773	131.273	113.006	170.092	157.993	5.7335	138.124	29.1534	0.874242	-0.193896	1.14385	0.0131744	0.158071	0.206818	0.260915	0.497987	0.922639	Non
b0755	gpmA	4595.5	4778.85	5090.82	7306.43	7980.96	5996.4	4821.72	250.432	7094.6	1009.1	1.47138	0.557172	0.679633	0.0127064	0.148762	0.0687132	-0.112913	0.498261	0.922639	Non
b0472	recR	801.313	759.981	776.258	1040.96	1087.08	714.87	779.184	20.8205	947.636	202.897	1.21619	0.282369	0.82224	0.00984043	0.233039	0.157553	0.244431	0.49845	0.922639	Non
b2364	dsdC	158.705	176.169	177.657	132.812	93.6409	159.823	170.844	10.539	128.758	33.2766	0.753661	-0.408013	1.32686	0.0274214	0.156602	0.275706	0.252066	0.498466	0.922639	Non
b3054	ygiF	654.816	693.417	716.9	773.794	827.913	707.809	688.377	31.3473	769.839	60.1494	1.11834	0.161356	0.894184	0.00611976	0.0507415	0.0405712	0.162479	0.498557	0.922639	Non
b2040	rfbD	572.727	587.065	572.475	675.595	815.18	608.321	577.422	8.35162	699.699	105.515	1.21176	0.277108	0.825244	0.00375152	0.1679	0.114344	0.135107	0.500463	0.924662	Non
b0576	pheP	426.651	430.664	501.203	429.458	427.087	432.292	452.839	41.932	429.612	2.60551	0.948708	-0.0759639	1.05407	0.00096593	0.0829523	0.0921644	-0.138048	0.500558	0.924662	Non
b3455	livG	90.2976	108.104	122.479	83.3277	64.9916	116.016	106.96	16.1212	88.1117	25.8464	0.82378	-0.279669	1.21392	0.0760447	0.149007	0.219576	0.446148	0.50089	0.924662	Non
b1006	rutG	181.858	205.698	219.041	195.884	164.203	260.113	202.199	18.8368	206.733	48.8667	1.02243	0.0319958	0.978066	0.0378755	0.166992	0.159747	-0.353238	0.501163	0.924708	Non
b3162	deaD	3887.85	3633.74	3892.37	3392.33	4109.59	4917.28	3804.65	148.029	4139.73	762.917	1.08807	0.121772	0.919058	0.0123329	0.165531	0.139818	-0.190676	0.501753	0.92534	Non
b2213	ada	365.19	324.562	356.151	302.544	296.043	412.875	348.634	21.3313	337.154	65.657	0.967071	-0.0483063	1.03405	0.0204941	0.140717	0.150464	-0.214196	0.503197	0.926014	Non
b0632	dacA	637.346	669.894	745.743	844.302	892.639	792.374	684.328	55.6214	843.105	50.1433	1.23202	0.301025	0.811675	0.00831452	0.052689	0.0347124	0.12702	0.503225	0.926014	Non
b2881	xdhD	476.115	540.27	565.368	1411.96	1047.03	552.64	527.251	46.029	1003.87	431.28	1.90398	0.929017	0.525216	0.0645094	0.68034	0.187673	0.626958	0.503603	0.926014	Non
b2844	yqeF	1423.08	1543.73	2166.17	3496.43	3852.81	2638.52	1710.99	398.78	3329.25	624.167	1.9458	0.960363	0.513928	0.0751566	0.232791	0.0614851	0.185942	0.504007	0.926014	Non
b4398	creB	327.934	323.311	339.639	262.803	260.497	276.16	330.295	8.41615	266.486	8.45618	0.806814	-0.309692	1.23944	0.00139072	0.0131458	0.0201948	-0.17273	0.504021	0.926014	Non
b2546	yphD	167.966	180.674	194.587	189.731	145.104	224.811	181.076	13.315	186.548	39.9488	1.03022	0.0429571	0.970663	0.0270845	0.160204	0.150942	-0.315234	0.504041	0.926014	Non
b2576	srmB	735.642	711.434	790.471	657.904	735.068	761.725	745.849	40.4949	718.232	53.9191	0.962973	-0.0544326	1.03845	0.00701061	0.0381925	0.041186	0.099425	0.504091	0.926014	Non
b1243	oppA	12705.9	12798.3	13208.1	17352.9	21594.4	15457.2	12904.1	267.302	18134.9	3142.44	1.40536	0.490938	0.711562	0.00617385	0.218991	0.11088	-0.12264	0.504105	0.926014	Non
b2328	mepA	154.916	143.888	159.683	119.992	127.065	188.706	152.829	8.10133	145.254	37.7963	0.950437	-0.0733368	1.05215	0.0237246	0.205596	0.227598	-0.274024	0.50525	0.927497	Non
b1066	rimJ	821.73	834.553	727.35	834.303	784.408	687.912	794.544	58.5438	768.874	74.4215	0.967692	-0.0473799	1.03339	0.0122669	0.048684	0.0519891	0.112336	0.505617	0.927497	Non
b0788	ybhN	131.973	150.645	158.011	123.325	84.3564	151.96	146.876	13.4214	119.88	33.9332	0.8162	-0.293005	1.22519	0.0444888	0.171175	0.256949	0.309731	0.505694	0.927497	Non
b1851	edd	1146.09	1184.14	1025.61	1194.53	1210.97	973.218	1118.61	82.761	1126.24	132.775	1.00682	0.00980605	0.993226	0.0150024	0.0665573	0.0656586	0.180474	0.506204	0.927497	Non
b4011	yjaA	118.923	109.105	113.701	95.1218	100.538	98.2043	113.91	4.91259	97.9547	2.71671	0.859933	-0.217704	1.16288	0.00205729	0.0205638	0.0278083	-0.187006	0.506396	0.927497	Non
b2130	yehY	235.111	268.758	313.304	328.439	387.297	323.817	272.391	39.2231	346.518	35.391	1.27213	0.34725	0.786081	0.0252956	0.0974683	0.060228	-0.223534	0.506405	0.927497	Non
b1829	htpX	2082.53	2300.96	2355.74	3524.63	3920.45	2636.43	2246.41	144.543	3360.51	657.555	1.49595	0.581057	0.668474	0.0216553	0.215604	0.0963441	-0.150679	0.507067	0.927841	Non
b0851	nfsA	537.576	546.275	535.689	547.142	594.739	560.021	539.847	5.6466	567.301	24.6191	1.05086	0.0715639	0.951606	0.000780737	0.0365837	0.0331285	-0.116072	0.507564	0.927841	Non
b2239	glpQ	519.895	505.236	527.956	388.948	398.703	374.203	517.696	11.5186	387.285	12.3344	0.748094	-0.418709	1.33673	0.00121882	0.0127515	0.022785	-0.128043	0.507828	0.927841	Non
b2689	yqaA	382.028	355.342	332.115	260.752	276.944	317.72	356.495	24.9768	285.138	29.3549	0.799838	-0.32222	1.25025	0.0124061	0.0445417	0.0696245	-0.234667	0.507977	0.927841	Non
b0692	potE	213.852	229.471	230.746	208.447	170.039	230.427	224.689	9.40726	202.971	30.5642	0.903342	-0.146656	1.107	0.0108439	0.105287	0.129024	-0.229005	0.50839	0.927841	Non
b3404	envZ	609.562	545.024	592.958	587.14	650.711	549.591	582.514	33.5122	595.814	51.1151	1.02283	0.0325683	0.977678	0.00848912	0.047763	0.0456545	-0.161275	0.508689	0.927841	Non
b0038	caiB	236.794	237.478	248.511	177.168	140.063	243.906	240.928	6.57618	187.046	52.6214	0.776355	-0.365212	1.28807	0.0132078	0.200479	0.33262	-0.260798	0.508745	0.927841	Non
b1247	oppF	1468.34	1425.12	1574.88	2286	2261.18	2172.53	1489.45	77.0792	2239.9	59.6513	1.50385	0.58866	0.66496	0.00237046	0.047955	0.0212044	-0.0909832	0.509259	0.927841	Non
b1882	cheY	78.3	79.3263	86.7386	94.3526	84.6217	93.7113	81.455	4.60443	90.8952	5.44249	1.11589	0.158201	0.896142	0.00582162	0.0345553	0.0277503	-0.260855	0.509899	0.927841	Non
b3536	bcsE	377.398	407.892	419.271	348.951	353.607	407.74	401.521	21.6518	370.099	32.6811	0.921745	-0.117561	1.0849	0.00819017	0.0462272	0.0544096	-0.136438	0.509917	0.927841	Non
b3711	yidZ	213.641	195.438	221.758	220.498	177.467	248.239	210.279	13.4784	215.401	35.6602	1.02436	0.0347199	0.976221	0.0182518	0.117976	0.112432	0.249756	0.510267	0.927841	Non
b3151	yraQ	350.035	358.094	367.855	342.541	291.268	387.682	358.662	8.92373	340.497	48.2395	0.949355	-0.0749801	1.05335	0.00606289	0.11482	0.127397	0.168418	0.510445	0.927841	Non
b2436	hemF	234.69	229.22	271.711	193.833	191.261	279.85	245.207	23.1156	221.648	50.421	0.903922	-0.14573	1.10629	0.0368848	0.139304	0.170491	0.257426	0.510447	0.927841	Non
b1063	yceB	303.728	331.569	316.648	330.234	391.806	369.871	317.315	13.9322	363.97	31.2073	1.14703	0.197905	0.871816	0.00647512	0.060741	0.046167	0.112818	0.510576	0.927841	Non
b1292	sapC	170.492	185.178	192.288	151.528	125.208	245.19	182.653	11.1153	173.975	63.0619	0.952493	-0.0702196	1.04988	0.0379404	0.296884	0.327238	-0.273872	0.510755	0.927841	Non
b3398	yrfF	456.961	481.964	555.336	450.739	374.033	523.435	498.087	51.1312	449.402	74.7101	0.902257	-0.148389	1.10833	0.0293531	0.0847443	0.1041	0.148249	0.510823	0.927841	Non
b2713	hydN	78.5105	82.8297	107.012	76.6615	61.0125	107.993	89.4509	15.3613	81.8889	23.9223	0.915462	-0.127428	1.09234	0.0862881	0.154666	0.18455	0.488066	0.511278	0.927872	Non
b2642	yfjW	305.623	270.76	234.717	306.902	345.914	215.504	270.367	35.4546	289.44	66.9359	1.07055	0.0983479	0.934102	0.0521613	0.145674	0.127107	0.202752	0.511391	0.927872	Non
b3176	glmM	2541.8	2366.53	2010.04	1813.72	1657.15	1558.75	2306.12	270.981	1676.54	128.587	0.726996	-0.45998	1.37552	0.0155012	0.0470514	0.0890243	-0.145384	0.511625	0.927872	Non
b2075	mdtB	375.503	408.893	469.434	378.949	301.614	528.089	417.943	47.6145	402.884	115.119	0.963967	-0.0529437	1.03738	0.0559909	0.189473	0.203903	-0.271033	0.511835	0.927872	Non
[truncated: 1,730 more rows]

## Sheet: Correlation mRNAs
mRNA uL22WT Average	mRNA uL22K90D Average
751.422	204.107
246.112	96.7699
976.418	210.277
45.7013	22.4427
431.579	180.504
1063.95	184.655
265.093	83.8147
1734.54	380.049
394.929	194.304
1270.42	217.245
655.604	357.517
385.7	259.282
358.014	249.993
56.0902	43.7831
146.629	96.6386
204.23	174.543
308.321	227.262
252.104	137.015
265.103	265.721
182.013	178.805
281.99	184.414
192.296	128.86
297.434	246.91
227.9	222.391
290.345	228.755
448.631	295.088
249.309	203.097
3.26669	5.21703
215.962	173.956
309.018	279.391
263.997	239.332
166.65	133.51
383.309	189.783
1140.41	424.648
2168.02	500.721
249.851	116.702
1151.52	543.26
794.948	297.246
661.847	275.296
139.951	69.5394
505.943	218.815
400.262	198.112
410.915	166.744
959.766	359.123
473.395	206.014
970.816	157.317
1009.38	321.138
329.967	161.034
831.584	216.702
1072.17	139.454
6379.49	2376
523.149	190.297
3894.29	741.118
621.145	250.121
1296.23	561.976
677.457	152.285
168.799	73.2905
1277.4	547.744
169.146	73.5953
2532.22	1203.81
2838.91	772.134
593.804	204.832
403.281	144.867
2190.72	397.252
13824.8	6229.66
487.949	231.364
24536.4	10397.8
1112.65	260.493
848.914	395.803
1754.97	774.983
602.71	142.159
717.33	276.195
426.037	164.407
446.867	124.018
24421.8	8563.12
3175.4	310.55
1715.2	167.162
845.203	231.366
235.609	95.3158
2586.88	898.779
1578.37	339.838
345.407	142.161
1032.41	167.607
1670.72	241.147
3948.6	1542.41
4094.2	727.079
1015.15	384.882
3375.58	813.991
313.988	132.56
2097.85	728.873
2119.45	786.252
1163.08	374.94
2171.55	625.953
5381.5	540.425
3151.2	383.495
1410.98	632.801
568.597	251.102
923.56	416.431
55523.5	23519.6
1100.12	286.131
366.076	175.722
623.734	241.987
10934.3	5117.89
419.485	201.354
540.506	263.38
653.108	299.973
1217.57	525.634
19388.7	3671.95
76233.4	33955.9
3957.85	1257.16
6869	2217.31
787.152	333.196
9483.33	859.235
489.218	191.405
1624.35	620.453
324811	161632
1101.59	302.093
18409.2	5316.59
10634.6	1673.22
15912.9	7250.13
763.805	372.713
36225.5	2249.91
13655.6	5252.21
711	273.654
3310.65	204.211
1229.23	595.879
1812.57	614.688
391.205	95.9893
1047.03	213.411
738.882	237.333
2027.3	874.186
1319.92	387.325
3230.29	1327.25
48751.8	24361.1
16569.6	7651.48
2351.54	813.514
1715.18	854.27
30121.7	10635.1
3593.03	1466.12
1213.42	400.724
1660.19	349.051
13022	4008.47
3534.87	1479.85
1143.21	329.148
2254.32	666.122
162.974	47.0632
17692.3	5901.6
7464.13	3370.61
2292.07	1065.69
30051.3	9055.74
17788.3	6411.78
6138.21	2987.43
4777.17	2261.6
4214.06	1136.92
620.931	587.897
433.499	473.862
430.731	379.156
330.552	427.467
687.12	533.574
291.507	550.665
359.565	246.03
169.889	166.293
981.484	1022.54
222.246	210.541
225.67	238.177
301.614	254.829
567.128	639.101
237.5	329.305
455.508	355.06
830.808	872.121
240.02	258.515
63.8717	65.0305
110.171	93.7394
94.814	87.1983
247.891	292.891
192.341	355.641
321.586	383.132
49.5665	48.4309
70.0862	70.9984
315.748	261.26
428.435	433.414
625.082	989.098
160.813	157.272
67.3477	58.9834
783.992	962.87
104.379	110.463
191.864	138.86
1098.03	902.729
151.144	157.281
225.593	329.299
20202.9	25559
56.008	82.0027
260.119	181.725
304.957	349.275
83.352	73.025
437.263	456.347
380.157	318.419
227.968	232.258
84.368	74.3298
64.0917	65.3673
1317.62	762.459
1240.73	1463.67
194.796	354.46
300.778	201.079
1842.76	2034.37
23.3473	36.3669
116.354	117.465
393.642	628.957
12790.5	24950
290.918	269.561
487.543	414.951
163.981	253.407
201.745	134.089
87.8663	145.9
119.832	177.421
4005.33	2861.58
209.398	223.206
259.357	210.972
983.877	621.666
232.848	123.524
313.651	241.444
1276.66	1965.18
142.075	127.345
261.729	206.766
716.49	1409.02
40.0824	54.4412
19489.1	29072.4
777.309	516.121
137.173	103.27
200.955	216.184
500.711	464.666
137.236	128.531
657.65	655.056
58.608	67.1142
227.587	248.141
758.372	778.024
454.487	626.04
7524.41	8140.34
186.287	172.767
131.891	186.995
384.078	345.952
70.1678	74.5554
152.952	197.681
160.319	185.059
50.4502	50.0833
194.134	240.874
212.71	171.053
190.802	170.811
144.098	166.221
320.312	298.953
384.47	353.453
1151.94	909.809
240.085	253.258
231.135	306.277
137.342	118.196
429.559	253.717
377.68	304.941
211.81	263.755
844.47	1252.31
55.4052	87.3455
121.264	106.319
214.62	164.276
192.026	176.075
1390.99	1785.62
2190.08	2314.7
6694.76	8657.92
180.959	162.711
753.221	576.166
177.962	181.292
189.332	176.934
217.224	186.31
197.692	152.718
191.605	175.889
127.494	154.049
372.898	365.342
611.924	324.269
578.292	535.817
95.87	109.504
56.7464	73.6322
4251.93	5986.07
638.981	1256.98
196.328	182.135
649.345	531.701
74.3143	82.0006
316.777	296.161
506.58	377.028
157.834	136.041
251.834	210.726
119.739	120.136
115.609	164.476
152.956	160.457
86.1475	86.7485
5661.92	9273.33
34.2622	32.5389
127.794	120.698
195.49	329.074
209.942	210.621
119.432	108.896
109.98	95.0382
514.542	628.457
88.2318	88.529
21.1237	21.1294
1974.71	3566.16
771.321	900.565
907.925	779.707
107.003	114.049
239.814	250.192
485.093	676.564
83.3574	85.9646
225.394	166.91
712.889	543.912
94.6116	96.8877
847.684	1103.15
381.315	459.532
791.851	935.404
431.639	306.795
198.015	207.907
158.715	134.939
103.677	121.526
1159.66	1255.42
1260.49	1140.6
187.095	131.904
587.775	523.034
358.066	350.985
129.504	104.623
121.402	106.382
99.9862	101.197
15106.9	23927.3
278.93	273.753
397.191	391.648
150.279	184.74
422.455	352.987
160.056	154.578
135.738	127.197
160.595	157.776
1254.84	1580.59
193.747	142.002
220.61	193.315
541.047	438.882
202.084	255.912
3818.67	4002.62
435.677	352.412
317.515	303.165
217.271	123.647
85.5916	89.0124
193.755	206.19
164.906	172.568
728.463	616.892
148.402	123.66
863.441	1392.39
173.713	161.874
447.607	335.126
1044.64	1033.37
65.9017	85.7541
592.602	745.375
227.496	229.677
182.399	95.8988
316.956	201.732
176.308	161.529
204.017	155.434
383.258	522.597
266.86	274.821
209.128	287.475
2377.57	2513.91
153.703	157.846
989.154	1096.83
533.032	433.018
1.84237	2.90833
102.838	117.193
83.3327	85.9577
131.571	137.038
304.099	285.26
195.088	249.662
445.488	436.765
179.651	172.908
335.068	216.206
174.704	159.206
557.803	709.541
477.525	484.846
63.6078	70.6186
181.785	167.576
1974.99	2232.96
611.577	781.895
2443.32	2953.28
51.3014	45.4367
32.6014	40.2838
1777.96	1791.04
1164.17	1296.79
299.925	310.67
222.733	196.214
112.846	131.548
210.571	244.108
46.8341	48.0389
157.053	174.184
283.332	242.333
32.2924	25.0721
127.402	156.85
784.672	1081.15
432.521	720.021
376.412	384.644
309.771	201.646
153.906	143.347
1600.66	1583.92
249.85	210.91
158.996	159.429
40.0127	48.5556
335.644	325.215
8885.53	10324.2
135.096	129.594
222.364	223.796
1790.75	1782.74
35.3309	37.8301
1877.53	1816.23
3468.35	4344.87
81.069	79.3861
360.635	384.451
912.092	891.833
64.8897	79.1209
26.5455	34.9105
1711.08	1862.85
440.492	349.033
159.194	111.986
134.35	101.473
248.135	269.035
151.212	157.687
241.586	210.768
220.652	194.017
158.042	142.311
521.377	611.761
178.262	245.874
349.012	219.612
17267.7	23629.4
173.186	97.5463
177.085	148.431
220.7	209.581
815.915	788.364
547.437	467.491
305.969	374.593
942.989	580.91
353.027	399.583
88.1288	59.9408
1118.1	1520.26
176.696	258.032
198.814	170.182
714.324	829.28
856.426	767.163
282.6	294.683
252.721	259.221
196.195	161.659
67.6724	78.4566
499.767	432.331
415.484	455.023
394.117	431.21
1055.12	1076.92
252.484	267.047
206.927	182.711
47.2919	45.606
120.237	143.661
120.204	166.77
170.96	154.602
144.39	136.18
160.153	198.582
50.8702	53.6109
273.964	244.295
147.782	143.108
436.464	372.241
78.6783	69.8737
162.948	150.119
4707.26	8374.08
101.454	143.99
704.755	779.794
1695.9	1855.82
105.936	112.654
692.776	717.152
135.293	136.479
291.189	211.337
139.582	115.336
1316.52	1210.5
111.971	170.071
303.781	441.873
700.69	721.679
210.661	197.54
263.23	157.279
324.478	345.429
342.435	298.259
96.5266	142.689
1618.26	2026.55
107.151	126.193
166.773	121.867
406.619	369.018
108.233	96.5653
786.711	839.046
417.252	336.346
182.433	206.212
847.722	1466.22
125.619	111.922
100.749	108.745
81.159	100.099
759.724	1438.81
1305.08	1171.73
10400.4	6865.59
519.067	530.587
117.317	127.914
393.37	374.046
199.956	179.546
448.058	499.651
847.665	571.539
180.337	252.412
92.0278	84.5243
380.567	752.988
377.492	423.858
196.387	133.079
110.014	110.172
228.358	228.9
209.106	283.154
206.392	237.75
177.564	181.179
291.086	391.107
358.889	332.762
46.8929	45.3613
211719	248042
1092.77	1217.48
103.637	86.2591
284.877	234.534
406.464	430.647
144.062	142.574
288.151	282.372
164.592	157.308
374.505	376.887
24533.8	37601.1
119.795	119.21
349.079	263.259
473.916	331.909
101.515	80.6688
200.305	286.058
117.007	108.748
1131.04	906.851
366.227	294.339
5332.96	5702.21
75.3349	71.7786
403.95	368.182
153.701	143.817
74.3987	72.2108
267.42	355.059
262.762	315.786
148.63	175.101
472.715	283.727
186.601	172.768
828.621	1500.1
402.267	346.078
467.041	415.925
340.594	340.842
56.4254	83.6127
37.7434	40.4303
293.812	464.563
1859.95	1375.25
274.178	255.899
309.92	437.726
5642.38	5381.75
2200.05	2853.21
124.488	151.549
153.32	130.658
397.911	241.535
196.511	252.194
50.2044	44.3863
1106.72	989.034
2772.82	2922.16
409.89	356.701
217.662	239.324
63.1702	69.4502
85.1555	96.728
89.0816	104.043
650.053	757.066
3941.08	5195.07
140.485	137.411
801.211	723.398
561.231	720.268
72.8559	69.5928
498.092	578.955
109.338	101.794
83.9861	84.3297
959.17	517.8
366.351	484.366
595.663	716.995
197.229	290.565
42.6194	42.0006
380.015	379.376
556.533	737.74
271.871	312.896
208.866	205.611
448.117	606.144
371.57	334.597
591.388	550.16
234.181	343.448
5493.11	9370.72
224.85	282.228
2230.05	3309.41
437.439	374.519
107.441	81.5597
434.744	299.328
531.181	295.79
797.571	1063.82
1374.48	1035.35
175.773	200.611
85.9501	78.9296
202.496	291.389
1927.9	2815.71
1630.4	2682.94
150.141	141.854
143.08	282.287
57.7843	57.5113
212.364	189.839
8637.17	13505.7
938.163	751.882
421.037	446.726
828.002	990.34
47.307	56.2094
184.892	181.027
98.1408	99.1367
536.449	593.963
81.3869	73.2163
1102.31	1775.47
1569.28	2210.17
638.214	726.863
1600.55	1358.37
307.824	283.975
178.571	192.663
221.63	209.372
259.84	215.455
196.252	175.564
178.672	185.694
164.301	205.329
97.1	105.026
76.3376	53.0359
314.027	309.595
314.811	276.941
270.857	273.049
13561.3	20755.6
326.049	432.919
92.399	95.1815
162.02	191.982
474.542	304.833
575.992	601.947
1091.74	825.561
525.523	384.834
1562.5	1766.33
599.611	644.885
360.996	475.087
78.8779	106.57
675.904	1045.59
286.725	412.197
87.4829	79.7093
211.218	379.411
93.6302	82.0881
215.974	192.083
107.912	121.502
1182.55	1124.52
233.24	210.28
1114.45	669.325
133.784	208.331
351.758	301.747
235.983	198.105
282.785	271.277
300.113	287.55
3173.3	2842.58
438.465	462.238
180.185	195.687
20.0306	17.9599
714.772	579.148
224.547	358.692
25.3525	27.3293
741.025	515.623
340.96	415.89
385.029	382.039
397.528	310.171
12281.6	21356.8
536.658	519.513
92.9343	95.1874
184.955	163.604
576.294	572.511
953.588	1317.52
273.007	306.498
820.74	879.202
152.786	159.16
125.262	117.118
237.627	282.342
950.239	1216.71
129.945	142.041
78.2399	79.2109
238.676	222.786
518.701	509.871
175.445	171.702
154.41	151.217
812.047	1478.04
10374.3	15317
716.017	572.471
53.1633	45.2289
297.966	367.136
138.151	176.21
51.4829	44.6758
2639.21	2006.26
244.909	215.355
294.323	289.352
186.896	180.75
897.181	666.353
2094.91	2155.22
177.119	142.807
1052.15	1342.3
137.983	140.551
229.105	160.567
132.537	126.274
236.117	219.79
225.601	212.123
229.085	206.504
123.208	106.851
324.591	401.043
303.039	361.07
685.044	922.956
388.882	450.851
4838.14	4901.2
133.968	121.386
294.918	347.725
205.622	194.311
189.176	188.851
591.9	628.995
45.9357	64.8264
2850.92	2399.77
191.357	183.612
128.08	109.001
1405.07	2349.65
1248.44	908.168
10505.9	9466.8
168.763	145.094
83.8601	88.0321
504.534	640.837
3978.58	4171.52
2289.6	2337.99
1177	843.941
280.657	295.085
112.372	106.6
791.936	682.591
228.303	215.146
896.759	924.957
5149.84	4611.19
103.316	94.4065
1161.61	1546.38
261.517	235.542
349.937	263.513
181.907	170.628
301.255	313.876
135.519	156.809
212.108	221.829
433.584	336.449
359.381	343.749
15062.7	11800.1
637.458	788.081
78.8025	83.8259
314.287	302.602
2571.91	2340.66
491.958	523.317
42.3795	40.7214
202.699	204.682
345.068	369.147
175.816	220.34
321.333	449.538
176.703	152.8
108.15	98.4834
835.151	1255.87
7757.23	12826
12906.6	17546.7
638.437	614.907
104.21	79.6998
430.757	363.225
384.144	436.076
584.833	652.355
413.884	422.219
200.745	186.549
59.6188	63.9298
155.729	149.583
302.846	255.544
139.315	156.754
123.219	138.434
92.6603	76.0991
60.0718	56.9583
147.997	139.969
224.184	153.03
143.627	127.319
266.672	237.988
10.9541	15.0435
2720.9	1858.72
1556.43	1379.86
455.456	373.478
17892.8	26529.3
288.036	257.334
23.1306	44.7028
85.8212	90.4367
987.531	1121.78
705.905	867.004
41.9766	46.1376
162.443	206.663
2623.07	3930.31
2216.73	2527.38
274.995	243.514
88745.8	100005
290.414	281.702
831.795	1122.15
105.236	96.6288
244.22	213.022
1065.62	702.129
15830.9	22939.8
189.289	227.002
1897.27	1562.82
1750.72	1500.73
1194.78	1125.84
3553.48	3640.93
338.413	293.746
495.733	629.339
3602.4	3570.7
257.173	225.595
336.295	476.05
3526.99	2456.48
79.1702	72.6672
3852.96	5109.82
274.535	276.159
1050.65	1589.74
310.599	467.525
144.104	136.579
393.443	404.68
53.8784	52.306
439.4	365.547
176.52	181.069
672.818	534.651
160.991	169.289
53.0172	56.8678
678.098	633.646
186.295	206.003
1143.37	1104.32
135.193	137.405
163.453	192.697
1035.36	1013.42
282.337	279.779
389.251	604.209
388.651	410.314
193.304	190.339
371.771	335.909
785.903	522.294
48.0911	40.1851
960.04	1000.18
267.175	240.662
194.187	154.271
824.652	670.028
671.548	604.157
298.772	242.365
1422.24	1511.49
796.287	712.534
146.775	147.932
179.628	201.606
717.686	681.548
388.74	452.919
132.843	133.939
113.35	104.851
169.046	222.363
187.872	228.539
188.958	149.628
304.789	215.813
439.506	481.209
437.72	475.087
1480.85	802.833
3510.59	3491.78
192.695	213.353
269.515	292.48
231.031	205.62
265.436	298.597
125.118	135.564
1525.36	1451.23
172.867	148.998
714.982	725.81
6464.78	12214.1
106.927	83.2761
193.502	250.275
463.101	505.623
323.481	292.225
45.2567	43.5218
347.999	412.52
438.651	578.499
174.719	181.274
121.523	116.245
1753.02	1824.65
278.867	318.787
449.009	634.617
45.0913	46.4805
226.247	223.199
524.993	518.634
188.066	130.129
479.954	347.225
104.911	108.218
1890.85	2418.5
281.783	253.043
170.648	193.889
255.392	234.295
224.452	222.553
1713.06	1967.84
138.316	143.359
278.507	276.054
176.438	184.458
609.222	726.873
212.748	316.231
840.894	863.97
866.487	694.93
5931.9	9718.01
204.933	208.148
70.9522	82.884
134.479	128.561
140.946	141.467
109.783	92.7379
366.941	383.013
152.294	161.477
18238.8	21428.1
569.582	405.32
231.34	211.189
1439.52	1848.73
449.741	442.427
468.113	363.982
253.441	348.033
665.055	892.749
350.59	199.441
368.938	384.305
13599.9	21929.1
474.053	421.413
2166.98	2821.65
480.275	475.91
479.019	507.459
491.045	457.557
118.408	117.567
183.044	156.627
2286.67	1639.11
236.93	243.673
119.76	127.647
286.161	351.131
188.95	226.986
140.079	132.531
3587.24	4268.15
296.936	321.571
571.942	406.056
64.7177	67.538
750.075	385.172
488.73	514.351
678.625	625.547
88.4585	83.8367
120.623	124.33
158.377	167.84
846.851	743.459
996.967	714.779
217.054	295.038
410.266	380.037
380.458	448.912
102.366	106.878
97.4294	84.836
399.404	421.1
179.127	117.566
366.254	284.415
24141.1	15134.7
46.4029	37.6905
128.837	125.819
72.5549	62.9194
276.305	299.271
70.3446	52.9613
173.244	177.68
843.467	690.046
597.947	588.314
3344.81	2963.32
70.9171	119.828
181.995	151.057
204.764	243.028
363.415	412.865
126.091	113.654
133.431	106.524
164.674	199.629
1029.27	1335.01
106.986	120.391
139.962	128.801
517.861	342.612
165.647	121.623
4134.43	6100.68
200.445	262.972
240.329	210.178
1673.35	1475.2
1002.1	886.128
60.9745	59.508
224.133	201.553
218.567	207.505
98.957	96.7607
331.978	391.475
94.6715	95.3721
261.559	257.497
257.96	248.965
949.735	810.855
273.831	375.08
401.453	363.662
922.115	1374.72
132.649	135.349
913.317	946.375
511.521	406.153
447.479	543.509
3052.23	4113.45
22807.6	34012.3
50.908	44.6859
1214.4	1297.97
1946.74	1285.48
897.82	879.67
96.7254	84.6975
175.464	141.052
56.9472	53.8642
1149.01	1607.45
109.779	104.124
638.187	791.704
179.984	225.311
268.642	328.626
135.581	147.553
868.764	563.792
422.386	284.171
317.069	260.183
295.445	309.874
314.591	286.489
293.486	381.76
2785.59	3068.29
463.99	515.44
402.633	469.691
189.962	163.98
620.603	563.991
369.961	332.808
812.63	1098.16
249.857	226.71
108.108	109.873
386.109	460.741
114.132	122.79
1938.64	2139.81
310.73	236.486
318.902	269.196
1228.39	1245.26
377.248	316.073
3135.08	2943.83
83.3342	91.0408
58.2035	47.6739
647.637	613.286
864.382	930.213
124.763	130.227
203.074	182.677
207.984	172.807
165.937	154.467
649.728	480.267
368.62	285.262
346.682	249.433
2033.48	2102.37
139.54	141.508
392.753	384.569
108.213	99.8573
388.141	330.985
1978.9	3149.79
521.854	413.021
265.408	225.086
99.1746	85.1632
489.182	272.308
294.43	285.428
112.326	90.7843
137.346	126.67
303.265	246.349
917.511	1060.06
20.3093	23.4304
173.666	160.059
2411.98	2600.48
486.491	494.024
138.977	127.971
470.892	457.014
692.17	547.376
1064.29	783.601
1993.61	3197.52
441.226	472.672
560.876	615.331
356.998	363.436
2001.35	1505.19
351.828	316.596
170.487	146.87
1628.93	1725.85
277.477	234.671
779.507	961.326
490.646	517.499
329.612	304.053
166.561	161.908
630.848	715.04
1510.59	1201.62
84.3485	84.6207
260.769	246.091
263.575	223.87
1187.77	912.42
146.771	148.831
333.873	437.859
13126.1	8144.97
456.143	406.023
3003.42	3100.42
2161.42	2758.59
110.543	120.349
341.407	399.372
372.404	384.729
177.823	184.995
51.666	49.7087
20157	30643.6
154.766	157.145
521.394	483.049
151.758	158.145
609.735	688.092
3164.95	3377.16
81.2206	59.4387
1702.16	1404.83
10888.7	19513.2
662.825	1050.62
971.608	937.541
1250.95	1603.55
211.459	198.008
1326.12	2613.13
639.668	833.133
6057.31	3683.9
2884.88	3640.62
124.937	232.563
1217.96	2165.42
2594.09	2750.28
175.015	150.659
277.666	235.015
339.797	334.256
936.332	999.941
256.684	236.847
2635.33	2420.44
171.641	177.503
40.9566	39.0758
321.836	292.555
1971.84	2941.21
1175.04	976.384
356.719	367.303
339.887	294.635
270.57	372.763
311.525	290.237
191.015	168.655
219.911	302.257
506.591	496.648
156.188	187.57
298.316	277.191
1078.51	994.792
118.375	126.413
116.502	144.818
112.138	134.275
712.555	589.706
2061.09	2163.58
129.525	144.158
368.226	373.763
6068.55	5378.76
215.151	205.983
60.2716	62.9915
317.977	387.091
132.804	140.461
14372.6	14836.3
257.267	317.95
538.548	704.258
82.2234	93.2986
256.052	271.509
233.735	229.054
1026.41	792.624
108.567	103.497
758.932	629.791
87.0042	79.6552
739.483	809.949
1280.84	1948.28
174.042	101.969
29056	45330.5
157.585	171.963
220.142	205.212
122.661	102.208
147.209	129.257
44.9068	47.5163
264.961	228.296
301.544	342.264
7757.02	9313.65
145.572	139.9
5754.06	6422.24
202.389	173.236
706.361	758.688
370.603	319.894
512.624	380.075
103.636	100.102
232.248	189.45
184.969	178.744
2078.03	2689.15
129.298	137.277
1422.62	2260.11
117.195	125.868
1288.39	966.573
255.834	257.654
100.235	112.43
165.895	209.486
132.194	96.3211
193.939	309.57
1094.62	1414.64
1032.52	1049.07
476.675	420.198
7871.6	10354.9
111.506	84.4335
2054.33	1891.06
320.078	364.605
401.02	353.928
1040.36	1108.65
304.944	358.596
88.3373	90.7491
1068.43	769.632
203.83	194.823
66.2533	61.9513
95.591	86.3669
1813.27	1208.04
165.681	148.976
380.588	359.022
132.406	127.108
319.299	296.395
199.576	247.617
2974.28	3421.08
905.738	1053.1
333.149	382.658
220.073	239.359
200.28	176.458
1690.68	1765.38
567.019	797.021
381.53	358.313
238.913	224.224
415.467	537.669
1835.34	2042.51
550.268	426.463
13122.1	21193
1783.54	1764.08
602.645	352.919
1226.07	1615.8
294.798	332.372
1769.44	1946.78
245.167	234.339
2824.01	2963.75
408.703	508.978
365.422	326.18
854.366	793.294
283.5	300.401
1356.04	1999.92
4444.31	6443.57
153.309	119.816
1149.4	905.309
400.533	398.887
304.085	420.565
86.8674	74.2077
421.988	341.909
706.781	556.301
1156.61	1223.76
2766.92	2611.13
114.319	108.963
1766.62	1989.25
291.837	255.481
152.095	122.994
449.216	482.309
679.979	678.395
688.409	598.675
436.81	455.16
1523.57	1778.91
252.119	318.37
345.128	333.476
6799.39	6245.32
276.538	266.306
1168.59	982.174
138.902	99.4272
122.909	126.191
2684.64	1843.41
305.043	304.181
617.361	651.246
643.718	650.929
107.615	88.5596
135.957	151.202
375.338	257.38
3842.04	4170.07
723.38	378.653
1085.87	906.683
2735.31	3351.5
75.4393	99.4769
155.038	154.978
2024.92	2768.5
7720.23	6804.94
312.57	266.648
3908.02	4489.18
511.403	490.88
632.614	860.349
282.796	166.092
240.031	210.163
404.908	524.618
181.808	151.528
12525.2	16335.6
678.457	1045.85
190.541	162.242
701	1127.25
757.167	576.948
126.591	145.86
3707.12	6037.23
947.674	1282.05
565.655	913.379
1633.5	964.603
3363.12	3627.49
866.623	910.084
106.447	106.607
1510.04	1196.79
9.45377	6.03298
521.314	519.391
2059.48	3985.34
250.781	197.603
242.475	257.151
41.2658	49.5864
67.1051	50.9664
1220.42	1379.87
412.123	521.842
156.088	129.648
86.6356	105.77
169.362	154.673
117.515	152.202
48.1726	54.4368
381.337	330.023
86.8432	116.203
4794	5251.15
122.7	128.467
2115.3	2167.01
258.231	311.391
3875.14	6093.59
347.489	451.139
179.59	126.806
41.0342	48.9481
426.065	342.196
291.74	273.167
821.575	602.928
140.138	111.38
560.089	502.699
192.568	228.438
210.089	172.782
195.173	191.324
182.261	175.042
476.225	364.048
4551.25	5171.41
385.611	361.264
298.094	284.607
1496.46	1580.85
292.56	265.133
284.14	379.198
76.9888	89.6464
227.83	191.178
253.553	265.222
85.0385	92.3197
200.378	187.21
879.839	777.445
324.234	370.634
145.107	135.46
282.78	204.358
254.52	240.8
978.239	884.765
1409.85	1111.25
619.027	667.688
9102.47	5790.63
1288.89	1370.39
38.4371	42.3034
347.315	337.8
160.39	263.234
185.712	147.983
123.131	171.411
550.332	627.332
656.955	606.875
187.215	168.376
4559.85	6594.77
876.026	806.784
190.477	207.028
733.219	999.91
277.385	348.266
157.907	154.032
376.85	642.228
1675.7	2767.26
463.339	401.933
292.382	367.284
215.227	206.899
348.508	401.675
397.172	424.109
720.308	657.455
5148.56	4343.13
477.326	397.923
248.779	333.075
2902.67	2918.61
756.375	565.798
283.305	274.581
601.35	709.634
178.738	215.619
675.63	1050.71
231.592	216.925
47.7579	45.9002
224.435	193.82
164.788	186.666
2453.75	2630.15
570.104	564.6
1335.09	737.044
809.287	873.934
279.621	252.641
138.757	179.133
679.594	548.992
3549.22	5769.79
142.304	172.699
6962.14	9912.4
693.28	616.169
6090.21	4640.96
1880.31	1691.68
204.585	211.731
869.063	792.204
1483.38	758.589
728.373	749.835
864.049	767.072
236.514	202.712
41.7123	45.5976
1062.14	688.746
262.632	216.542
128.526	110.756
587.75	581.458
368.218	591.259
204.615	128.185
554.348	354.664
942.42	1330.47
12119.1	15597.7
278.482	236.759
1831.25	2021.87
910.599	831.817
1468.79	1405.61
4559.95	6343.45
232.862	189.512
2553.3	2656.83
627.057	625.021
196.906	169.63
295.629	275.558
34.0267	39.9458
69.9656	64.8145
2524.83	2085.44
219.026	177.749
46.3336	39.0799
315.931	349.281
234.061	141.828
4961.79	5917.5
133.067	117.308
228.628	310.691
1339.74	1322.72
166.828	225.89
176.472	161.429
273.351	265.805
46.994	41.5611
1450.27	2023.12
480.576	471.908
31.0691	24.3486
356.616	371.509
1362.94	1599.9
230.485	211.318
427.456	384.824
59.9354	61.0377
2060.35	2212.65
142.592	120.503
657.244	409.461
72.5895	65.4131
554.457	721.167
154.063	141.422
185.055	173.581
3394.53	4998.56
1722.28	2451.85
2302.81	3525.94
41.9433	29.088
938.818	881.109
52.9941	61.9381
65.847	60.1256
190.455	212.657
321.497	280.581
118.198	121.859
753.678	951.453
10708.9	13644.6
225.424	280.054
187.764	200.162
668.058	688.838
181.457	194.025
11369.4	15910.7
157.894	137.713
15635.5	13830.8
8186.61	7908.64
2395.1	2615.12
32200.1	44740.4
128.175	136.524
1729.96	1736.64
219.25	185.801
206.006	209.009
183.582	186.501
2074.08	1541.13
1456.29	1905.19
281.384	267.307
185.213	191.489
2847.6	2952.3
1145.09	1334.35
131.601	131.708
1006.75	788.031
674.296	620.197
1019.15	1170.91
3366.19	4047.05
156.619	137.684
232.584	244.707
896.039	1033.94
1918.75	3316.15
330.908	376.566
285.986	416.08
297.835	208.263
2539.04	2095.06
211.769	170.852
154.63	123.84
243.426	232.664
455.78	526.089
1228.86	1839.67
237.128	247.557
359.685	357.241
341.592	320.753
85.176	82.0976
1010.93	670.866
1157.43	1345.56
333.346	204.12
153.511	131.919
192.772	224.068
213.188	211.184
633.911	440.212
12177.2	18392.4
2243.2	2495.67
2044.65	2230.09
750.312	510.059
79.6253	80.7052
1043.07	1232.9
2020.91	2630.96
167.86	167.178
664.441	340.701
331.504	335.956
382.511	409.42
844.048	816.732
750.044	866.515
276.042	234.26
5547.87	5596.52
1471.8	1610.32
291.943	293.783
94.2854	73.746
26.122	25.0193
1007.08	1282.3
136.897	131.567
375.479	367.299
199.84	143.511
134.353	129.24
59.3633	55.19
138.008	206.721
80.0466	109.784
130.086	135.272
743.501	760.063
1540.69	1168.56
189.862	194.704
139.254	137.648
184.495	176.483
291.843	277.269
206.483	165.224
664.722	652.852
139.874	128.608
518.115	512.552
105.838	92.7256
357.58	358.923
1179	1050.88
702.965	718.588
90.6309	109.125
359.15	355.843
701.816	745.299
975.946	954.812
188.963	172.639
382.248	387.868
2115.62	1150.16
208.442	231.008
386.506	356.705
1104.62	695.623
537.482	557.339
1262.45	1525.08
320.448	282.452
2135.33	2263.38
221.858	289.708
598.411	868.907
191.805	194.126
165.714	230.583
385.67	360.388
303.143	330.468
128.476	124.082
2328.8	2115.35
33937.9	39119.9
384.719	626.137
4180.53	2956.98
804.348	1046.22
1510.7	1871.55
293.558	299.255
85.2292	127.284
685.383	1002.21
371.415	449.961
109.048	92.913
189.762	162.539
459.164	709.383
1753.85	1543.15
394.509	453.941
3427.44	3602.36
211.998	217.46
307.849	306.856
980.165	952.536
515.27	652.009
1221.64	1116.95
193.417	185.161
565.22	561.384
912.966	787.789
130.606	109.239
240.339	239.109
8210.98	7999.32
11914.8	7213.8
115.189	136.239
2829.7	2843.42
233.487	215.929
242.889	220.734
588.75	636.563
818.802	830.795
511.633	399.146
310.405	318.887
243.731	208.116
1357.5	1334.27
184.846	188.401
501.894	575.771
286.049	252.503
1325.53	1001.39
1412.63	2102.03
507.239	410.036
1103.35	573.636
169.86	168.13
300.907	287.567
381.914	329.151
572.566	678.045
165.819	141.281
775.368	474.583
195.238	172.314
206.126	208.095
401.375	341.464
165.933	134.437
487.968	387.072
75.8139	89.5915
74.8181	61.8954
7.91661	6.55227
1414.61	1082.24
717.409	847.353
603.575	692.859
232.735	189.528
2044.06	2259.97
1086.29	1698.34
1120.24	1354.9
188.117	181.717
11.798	15.7987
17134.3	16150.3
10054.4	5046.5
204.142	208.135
257.724	214.671
976.131	823.89
3678.3	2675.48
669.546	585.007
570.935	533.954
832.986	610.664
897.019	817.395
121.029	136.852
160.565	154.311
54.2669	73.0192
619.901	751.985
325298	233878
94.6617	78.1133
346.539	336.568
580.864	780.018
150.94	134.823
1021.8	1176.28
307.208	355.804
1356.9	2258.27
105.741	99.1689
151.426	177.277
350.02	541.983
282.133	303.308
628.604	549.838
116.342	116.566
363.295	702.164
9742.6	11004.2
415.678	463.939
2110.2	3896.29
107.749	155.097
1676.82	1844.87
1217.65	926.399
324.904	309.268
1566.39	2065.53
2989.95	3423.69
478.922	419.605
1161.85	1375.96
764.011	534.865
287.045	250.759
290.826	317.686
96.8043	132.488
290.717	366.627
217.503	242.212
564.506	776.326
2358.95	4581.33
307.508	361.132
516.56	554.533
194.567	182.429
251.787	247.862
1052.78	1122
1044.03	1092.33
170.944	174.636
46.5688	64.7457
1588.88	1694.45
136.045	133.901
1156.04	918.108
156.271	152.222
2826.65	4361.51
140.262	116.803
458.751	380.333
3468.49	4382.74
211.865	194.012
39.3768	46.7226
110.908	111.315
199.423	164.863
791.33	647.553
400.129	318.88
767.861	834.951
1176.58	1157.18
163.167	174.905
5508.16	5505.67
2605.32	1468.96
692.355	427.33
4359.83	3254.04
307.143	288.301
3657.24	4154.66
155.912	146.419
108.272	115.303
259.3	264.258
265.278	222.909
250.122	134.038
141.376	139.601
111.032	99.0431
1380.01	1339.96
109.588	98.7715
188.657	198.733
754.588	1102.62
186.731	173.995
77.0287	78.2702
49.6445	47.4428
2795.03	2341.66
331.85	342.872
815.795	883.725
869.206	934.508
1402.43	1340.75
107.192	104.05
338.385	462.279
248.791	341.827
1327.91	1177.09
310.068	308.563
507.441	575.402
235.146	202.435
131.789	127.604
1663.4	1492.61
140.021	192.828
43104.2	42967.3
1226.95	1566.95
343.283	364.304
304.558	431.031
115.066	137.854
2733.75	3567.71
41.9067	47.3737
118.154	98.6243
191.433	179.118
50.1733	42.0126
1071.75	978.404
77.2663	97.4694
937.645	1129.04
689.033	734.491
106.087	105.857
461.328	571.982
611.731	635.907
1363.73	1636.07
438.74	397.384
7877.95	10886.2
660.733	1003.08
2905.08	2856.86
1027.13	953.37
188.366	167.099
259.895	257.062
118.518	130.748
226.723	199.153
49.1205	45.5441
424.182	360.273
73.0495	68.6792
380.819	363.602
358.874	263.835
511.661	439.776
674.001	848.835
165.718	146.863
845.933	761.069
112.186	121.398
3813.7	5309.54
2310.82	2657.23
114.416	97.1034
113.061	96.2313
3471.81	4214.65
2985.85	3333.38
336.444	475.878
1290.2	1987.7
9675.17	14506.8
140.152	129.899
773.878	659.369
1308.42	1556.12
2020.04	2177.62
146.016	223.776
316.392	267.612
244.885	291.021
2434.2	1623.1
321.068	392.354
9909.71	10858.1
527.723	571.046
4888.99	5485.67
5848.93	7677.52
167.824	152.602
194.898	183.261
201.271	176.884
290.836	319.46
117.256	89.0299
383.554	687.915
870.762	894.516
62.0834	70.0089
1628.97	2400.14
596.969	834.542
99.542	114.184
157.3	152.759
722.98	568.587
3040.83	3676.76
235.686	205.742
72.6812	55.7012
3774.56	3648.86
83.3468	71.709
385.419	347.906
205.968	234.735
73.2088	65.7136
71.7031	72.4395
208.761	203.721
651.476	815.096
2574.82	4227.28
1052.97	1679.24
734.607	649.81
2126.79	2847.08
506.986	433.12
104.663	83.9083
102.213	96.4756
538.344	930.158
1487.4	1794.27
80.8486	86.332
57.6336	61.7832
873.139	865.595
512.917	678.317
480.197	397.966
314.101	354.86
997.57	773.713
769.481	821.274
512.961	559.63
2570.37	3036.12
128.414	113.172
204.077	170.384
320.721	309.149
1199.38	976.263
990.846	901.661
369.36	384.496
229.829	197.239
2731.63	2336.17
1629.8	3199.08
130.479	128.552
537.829	549.105
104.405	57.505
315.112	334.547
711.27	686.876
618.47	1056.91
1089.93	945.231
457.536	337.633
1335.37	1386.5
169.317	166.312
161.902	148.732
213.994	207.54
377.754	365.996
552.036	467.507
226.282	176.128
27.2284	24.6813
1223.19	1120.19
146.036	148.167
3315.2	3613.9
260.746	182.205
301.89	319.081
269.379	240.845
54.9145	62.892
3218.12	2747.37
1550.8	1365.31
76.6501	66.5189
380.559	344.626
678.021	772.521
151.744	135.491
10141.8	11215.2
451.588	363.46
2513.71	1657.06
1797.63	1679.5
1161.4	1589.46
430.221	335.661
5198.91	6505.18
316.962	452.627
365.207	360.589
631.634	815.397
115.86	95.6094
118.24	110.404
1195.95	822.01
3973.67	4619.05
106.622	102.478
177.108	203.218
122.794	111.528
1131.75	1035.4
256.309	328.678
593.143	474.455
262.135	281.817
178.331	133.531
256.521	187.566
407.885	421.365
1477.18	1281.59
68028.2	78021.5
2916.19	5460.18
654.575	696.638
118.695	113.255
221.946	177.284
115.109	115.136
1406.69	1382.11
280.306	245.525
389.317	401.957
940.793	1266.22
244.107	357.221
818.013	885.628
512.431	487.339
333.425	291.962
250.599	216.16
807.674	931.518
331.502	550.846
579.009	473.783
345.549	418.817
381.082	556.617
248.389	232.792
157.993	138.124
4821.72	7094.6
779.184	947.636
170.844	128.758
688.377	769.839
577.422	699.699
452.839	429.612
106.96	88.1117
202.199	206.733
3804.65	4139.73
348.634	337.154
684.328	843.105
527.251	1003.87
1710.99	3329.25
330.295	266.486
181.076	186.548
745.849	718.232
12904.1	18134.9
152.829	145.254
794.544	768.874
146.876	119.88
1118.61	1126.24
113.91	97.9547
272.391	346.518
2246.41	3360.51
539.847	567.301
517.696	387.285
356.495	285.138
224.689	202.971
582.514	595.814
240.928	187.046
1489.45	2239.9
81.455	90.8952
401.521	370.099
210.279	215.401
358.662	340.497
245.207	221.648
317.315	363.97
182.653	173.975
498.087	449.402
89.4509	81.8889
270.367	289.44
2306.12	1676.54
417.943	402.884
[truncated: 1,730 more rows]

## Sheet: RPF analysis
GeneID	gene_name	WT1.RPF	WT2.RPF	WT3.RPF	K90D1.RPF	K90D2.RPF	K90D3.RPF	RPF uL22WT Average	RPF uL22WT SD	RPF uL22K90D Average	RPF uL22K90D SD	RPF uL22K90D Average/RPF uL22wt Average	log2(RPF uL22K90D Average/RPF uL22wt Average)	RPF uL22wt Average/RPF uL22K90D Average	(RPF uL22K90D Average/RPF uL22wt Average) CoVariance	(RPF uL22K90D Average/RPF uL22wt Average) SD	(RPF uL22wt Average/RPF uL22K90D Average) SD
b4132	cadB	3782.89	3338.09	3596.34	103.481	163.986	130.75	3572.44	223.365	132.739	30.3016	0.0371564	-4.7502452444865	26.9133	0.0245496	0.00659159	4.77444
b4116	adiY	1167.21	814.67	977.075	107.461	51.9956	136.198	986.319	176.453	98.5516	42.8025	0.0999185	-3.32310380695263	10.0082	0.133643	0.0294705	2.95186
b4123	dcuB	1889.1	2161.67	3561.03	111.441	75.9936	174.334	2537.27	897.016	120.589	49.8043	0.0475273	-4.39509988955435	21.0405	0.251143	0.0100169	4.43454
b2145	yeiS	539.074	444.098	512.082	79.6007	55.9953	152.542	498.418	48.9402	96.046	50.3305	0.192702	-2.37555866122208	5.18937	0.0885019	0.0852565	2.29592
b2789	gudP	815.643	670.558	288.414	63.6805	39.9966	21.7917	591.538	272.352	41.823	21.004	0.070702	-3.82210484264657	14.1439	0.397708	0.018231	3.6471
b3127	garP	6590.77	4855.67	1471.5	91.5408	71.9939	59.9272	4305.98	2603.53	74.4873	15.9536	0.0172986	-5.85320271503679	57.8082	0.222738	0.00751469	25.1125
b1674	ydhY	140.628	291.164	341.388	11.9401	11.999	27.2397	257.726	104.473	17.0596	8.81625	0.0661926	-3.91718675901542	15.1074	0.360321	0.0176466	4.02757
b1587	ynfE	2793.81	2588.12	2366.17	155.221	119.99	332.324	2582.7	213.871	202.512	113.792	0.0784108	-3.67280367113574	12.7533	0.0800333	0.0386178	6.2811
b4122	fumB	454.697	441.157	1259.6	91.5408	87.9925	92.6148	718.486	468.67	90.716	2.41899	0.12626	-2.98553012510451	7.92016	0.0299177	0.0794829	4.98588
b2979	glcD	984.396	926.43	1824.66	55.7205	55.9953	70.8231	1245.16	502.696	60.8463	8.64128	0.0488662	-4.35502027974304	20.4641	0.0986171	0.0142083	5.95013
b2975	glcA	1921.92	1432.29	3472.74	234.822	267.977	250.605	2275.65	1065.22	251.135	16.584	0.110357	-3.17974422560139	9.06146	0.0531676	0.0455427	3.73952
b3518	yhjA	435.947	344.102	323.73	99.5008	99.9915	87.1669	367.926	59.7818	95.5531	7.26679	0.259707	-1.9450428379841	3.85049	0.0212537	0.0271522	0.402567
b0445	ybaE	464.073	341.161	406.134	107.461	83.9929	87.1669	403.789	61.4891	92.8736	12.7323	0.230005	-2.12026263701637	4.34773	0.0359076	0.0179287	0.338902
b4128	ghoS	281.256	220.578	206.01	83.5807	71.9939	43.5834	235.948	39.9083	66.386	20.5799	0.281358	-1.82951863430963	3.55418	0.0901863	0.0522781	0.660389
b0508	hyi	131.253	185.286	288.414	31.8403	43.9963	32.6876	201.651	79.8483	36.1747	6.78691	0.179393	-2.47880633359111	5.57436	0.127779	0.0454592	1.41258
b0511	ybbW	107.815	149.993	447.336	31.8403	43.9963	27.2397	235.048	185.052	34.3587	8.65754	0.146178	-2.77420664915273	6.841	0.341212	0.0855	4.00134
b2298	yfcC	182.816	194.109	117.72	43.7804	23.998	32.6876	164.882	41.2318	33.4886	9.9155	0.203107	-2.29968865885686	4.92352	0.127352	0.0307015	0.744236
b3479	nikD	140.628	155.875	164.808	27.8602	11.999	21.7917	153.77	12.2266	20.5503	8.00316	0.133643	-2.90354618881341	7.48263	0.0532604	0.0432489	2.4215
b1201	dhaR	164.066	423.511	235.44	83.5807	119.99	70.8231	274.339	134.025	91.4645	25.5139	0.3334	-1.5846745080433	2.9994	0.234396	0.095521	0.859346
b0389	yaiA	323.444	494.096	359.046	99.5008	163.986	223.365	392.195	90.0257	162.284	61.9497	0.413784	-1.2730513652195	2.41672	0.150715	0.0903696	0.527808
b0476	aes	285.944	229.402	206.01	59.7005	71.9939	59.9272	240.452	41.0966	63.8739	7.03306	0.265641	-1.91244933436359	3.76448	0.0323689	0.0251543	0.356468
b3060	ttdR	309.382	164.699	253.098	47.7604	31.9973	81.719	242.393	72.9332	53.8255	25.4097	0.222059	-2.17098326243858	4.5033	0.244312	0.0583624	1.18357
b2766	ygcN	178.129	223.519	164.808	39.8003	35.9969	108.959	188.819	30.781	61.5853	41.0706	0.326161	-1.61634413329052	3.06597	0.18699	0.173916	1.63484
b0765	modC	529.699	349.984	641.574	195.022	203.983	288.74	507.086	147.104	229.248	51.7162	0.45209	-1.14531902283287	2.21195	0.112562	0.0677911	0.331683
b2219	atoS	285.944	299.987	164.808	67.6606	59.9949	98.0628	250.246	74.3241	75.2394	20.1338	0.300662	-1.73378712603758	3.326	0.136701	0.0457148	0.505709
b2761	ygcB	590.638	414.687	270.756	63.6805	103.991	141.646	425.36	160.208	103.106	38.9904	0.242397	-2.04455774201828	4.12547	0.244979	0.0484082	0.823882
b1673	ydhV	93.752	97.0545	158.922	23.8802	31.9973	21.7917	116.576	36.7097	25.8897	5.39139	0.222084	-2.17082052061191	4.50279	0.11279	0.0382967	0.776472
b0335	prpE	42.1884	49.9978	17.658	11.9401	3.99966	5.44793	36.6147	16.875	7.12923	4.2288	0.194709	-2.36060591780386	5.13586	0.470208	0.0597108	1.575
b4130	dtpC	206.254	176.463	100.062	35.8203	39.9966	59.9272	160.926	54.7745	45.248	12.8829	0.281172	-1.83047344869324	3.55654	0.166684	0.0488883	0.618386
b3878	yihQ	93.752	179.404	82.4039	23.8802	43.9963	38.1355	118.52	53.0314	35.3373	10.3458	0.298155	-1.74586482542925	3.35396	0.225321	0.0733995	0.825674
b4074	nrfE	154.691	161.758	147.15	59.7005	51.9956	43.5834	154.533	7.3051	51.7598	8.06111	0.334944	-1.57800758806067	2.98557	0.012663	0.0393852	0.351066
b4299	yjhI	300.006	214.696	276.642	95.5208	135.988	76.271	263.782	44.0851	102.593	30.4805	0.388933	-1.36240538712033	2.57114	0.0854039	0.0682529	0.451202
b1902	ftnB	1748.48	1741.1	1618.65	537.304	531.955	555.689	1702.74	72.9193	541.649	12.4493	0.318104	-1.6524278816037	3.14362	0.00169297	0.0082293	0.0813249
b2799	fucO	1889.1	1523.46	1324.35	370.143	371.968	272.397	1578.97	286.44	338.169	56.9682	0.214171	-2.22316729227315	4.66917	0.0525637	0.0200047	0.436126
b4131	cadA	6482.95	6717.35	5214.99	839.787	871.926	457.626	6138.43	808.263	723.113	230.479	0.117801	-3.08557695392285	8.4889	0.0721854	0.0254685	1.8353
b0509	glxR	253.13	188.227	429.678	71.6406	31.9973	16.3438	290.345	124.953	39.9939	28.5025	0.137746	-2.85991695261421	7.25974	0.527535	0.0560505	2.95407
b3835	ubiB	342.195	258.812	188.352	222.882	267.977	283.292	263.12	77.0119	258.051	31.4049	0.980735	-0.0280653280889054	1.01964	0.0612668	0.194201	0.201906
b4321	gntP	1214.09	1147.01	994.733	214.922	131.989	294.188	1118.61	112.401	213.7	81.1066	0.19104	-2.38805095164932	5.2345	0.0655954	0.0568482	1.55764
b0896	dmsC	628.139	667.617	794.61	206.962	159.986	130.75	696.789	86.9848	165.899	38.4482	0.238092	-2.07041137285031	4.20006	0.0497625	0.0332755	0.586998
b0798	ybiA	412.509	464.685	429.678	151.241	103.991	125.302	435.624	26.5916	126.845	23.6628	0.29118	-1.78001732687053	3.4343	0.0195863	0.0400733	0.472642
b0512	allB	351.57	538.211	1194.86	91.5408	143.988	81.719	694.88	442.936	105.749	33.4778	0.152183	-2.71611669472715	6.57102	0.347088	0.0607683	2.62387
b2111	yehD	740.641	758.79	423.792	175.121	123.989	130.75	641.074	188.391	143.287	27.7758	0.223511	-2.16158275219958	4.47405	0.0979805	0.0360084	0.720786
b2801	fucP	187.504	305.869	105.948	27.8602	51.9956	21.7917	199.774	100.524	33.8825	15.9771	0.169605	-2.55975305044869	5.89607	0.408115	0.0440445	1.53114
b2240	glpT	764.079	847.021	576.828	151.241	155.987	207.021	729.309	138.412	171.416	30.9259	0.235039	-2.08902512499226	4.2546	0.0588925	0.0231188	0.418489
b2995	hybB	323.444	232.343	376.704	87.5607	55.9953	76.271	310.83	73.0025	73.2757	15.9945	0.235742	-2.0847210158921	4.24193	0.0881767	0.0285134	0.51307
b3126	garL	2507.87	1646.99	735.75	135.321	107.991	38.1355	1630.2	886.178	93.8158	50.1194	0.0575486	-4.11907450319644	17.3766	0.499503	0.0164192	4.95773
b0030	rihC	3750.08	2964.57	1912.95	664.665	451.962	495.762	2875.87	921.773	537.463	112.316	0.186887	-2.41976030129472	5.35082	0.115207	0.0330092	0.945095
b4335	yjiM	487.511	432.334	412.02	175.121	107.991	152.542	443.955	39.064	145.218	34.1593	0.327101	-1.61219098240788	3.05716	0.0356005	0.054218	0.506733
b2876	yqeC	801.58	614.679	506.196	111.441	67.9942	103.511	640.818	149.417	94.3153	23.137	0.147179	-2.76435136256035	6.79442	0.0983826	0.0187117	0.863811
b4468	glcE	675.015	470.567	1259.6	31.8403	27.9976	70.8231	801.728	409.496	43.5537	23.6941	0.0543247	-4.20224758216075	18.4078	0.477931	0.0152602	5.17088
b4189	bsmA	1307.84	1467.58	1006.51	895.507	983.917	664.648	1260.64	234.134	848.024	164.846	0.672692	-0.571982736274415	1.48657	0.062097	0.0678847	0.150017
b2996	hybA	281.256	267.635	565.056	43.7804	87.9925	70.8231	371.316	167.922	67.532	22.2891	0.181872	-2.45900289146711	5.49837	0.256729	0.0433153	1.30951
b2426	ucpA	9056.45	7899.65	7239.78	1114.41	1043.91	1231.23	8065.29	919.593	1129.85	94.6104	0.140088	-2.83559392758958	7.13837	0.0164218	0.00839394	0.427724
b3159	yhbV	548.449	408.805	435.564	71.6406	79.9932	152.542	464.273	74.1166	101.392	44.4937	0.218389	-2.19502962874256	4.57899	0.120494	0.0682134	1.43024
b4079	fdhF	759.391	688.205	535.626	139.301	139.988	266.949	661.074	114.323	182.079	73.4998	0.27543	-1.86024477763685	3.63069	0.120071	0.074307	0.979509
b2726	hypA	140.628	111.76	129.492	91.5408	59.9949	32.6876	127.293	14.5592	61.4078	29.452	0.482412	-1.05166312369638	2.07292	0.0943523	0.186063	0.79951
b1541	ydfZ	675.015	794.082	482.652	119.401	211.982	217.917	650.583	157.146	183.1	55.2448	0.28144	-1.82910049440687	3.55315	0.125352	0.0436249	0.550761
b2292	yfbS	1593.78	1682.28	1436.18	386.063	471.96	566.585	1570.75	124.654	474.869	90.296	0.30232	-1.72584986042498	3.30775	0.0259551	0.0388332	0.424882
b4071	nrfB	126.565	161.758	52.974	11.9401	11.999	38.1355	113.766	55.5098	20.6915	15.107	0.181879	-2.45895170596431	5.49817	0.612734	0.0723856	2.18821
b3832	rmuC	1598.47	1814.63	1730.48	1257.69	831.929	1421.91	1714.53	108.956	1170.51	304.499	0.682701	-0.550673286599743	1.46477	0.0284346	0.142024	0.30472
b2146	preT	6192.32	5999.73	6815.98	1353.21	1271.89	1645.28	6336.01	426.675	1423.46	196.354	0.224662	-2.15417388370436	4.45114	0.0159773	0.0195666	0.387667
b1426	ydcH	1439.09	1658.75	1377.32	398.003	327.972	495.762	1491.72	147.911	407.246	84.2757	0.273004	-1.87300746982021	3.66295	0.0352928	0.0359736	0.482666
b0895	dmsB	614.076	679.382	747.522	179.101	203.983	119.854	680.326	66.7279	167.646	43.2181	0.24642	-2.02080696241455	4.05811	0.0434901	0.0444838	0.73257
b4467	glcF	768.767	541.152	1642.19	83.5807	123.989	65.3752	984.037	581.23	90.9818	29.9999	0.0924576	-3.43506350446121	10.8158	0.334988	0.0323753	3.78728
[truncated: 3,665 more rows]

## Sheet: Correlation RPFs
RPF uL22WT Average	RPF uL22K90D Average
3572.44	132.739
986.319	98.5516
2537.27	120.589
498.418	96.046
[truncated: 3,725 more rows]

## Sheet: TE
GeneID	gene_name	TE.WT1.RPF.WT1	TE.WT2.RPF.WT2	TE.WT3.RPF.WT3	TE.K90D1.RPF.K90D1	TE.K90D2.RPF.K90D2	TE.K90D3.RPF.K90D3	TE uL22WT Average	TE uL22WT SD	TE uL22K90D Average	TE uL22K90D SD	TE uL22K90D Average/TE uL22wt Average	log2(TE uL22K90D Average/TE uL22wt Average)	TE uL22wt Average/TE uL22K90D Average	(TE uL22K90D Average/TE uL22wt Average) CoVariance	(TE uL22K90D Average/TE uL22wt Average) SD	(TE uL22wt Average/TE uL22K90D Average) SD	diffTE
[truncated: 3,729 more rows]

[truncated: 4 more sheets: Correlation TE, Doubling times, Gad assays data, Acid challenge]
